# Supplementary material for: HPiP: an R/Bioconductor package for predicting host–pathogen protein–protein interactions from protein sequences using ensemble machine learning approach
Source: Bioinform Adv. 2022 May 23;2(1):vbac038. doi: 10.1093/bioadv/vbac038 (PMC9154073; doi:10.1093/bioadv/vbac038)
Supplement: vbac038_Supplementary_Data [file vbac038_supplementary_data.zip]

Archive with 4 entries (4 files):
- Supplementary Tables-final.xlsx
- Supplementary_Figure1.pdf
- Supplementary_Figure2 .pdf
- Supplementary material-May 16-2022.pdf
