# Supplementary material for: HPiP: an R/Bioconductor package for predicting host–pathogen protein–protein interactions from protein sequences using ensemble machine learning approach
Source: Bioinform Adv. 2022 May 23;2(1):vbac038. doi: 10.1093/bioadv/vbac038 (PMC9154073; doi:10.1093/bioadv/vbac038)
Supplement: vbac038_Supplementary_Data [file vbac038_supplementary_data.zip › Supplementary Tables-final.xlsx]

## Sheet: README
README file for Supplementary Tables S1-S8
Supplementary Table S1: Sequence-based physicochemical descriptors in HPiP software package
Column Header	Remarks
Descriptor name	Physicochemical descriptors
Numerical variable length	Vector length resulting from each physicochemical descriptor
Description	Short description of each physicochemical descriptor
Function name	R functions in the HPiP software package
Supplementary Table S2: SARS-CoV-1-human PPI training set from Gordon et al., 2020 (PMID:7808408; Related to Fig. 1b)
Column Header	Remarks
SARS-CoV-1 protein name	SARS-CoV-1 viral proteins
UniProt ID for human proteins	UniProt identifier for human proteins
Human protein name	Human host proteins
Class label	Class label for known HP-PPIs; positive (interacting pairs), negative (non-interacting pairs)
Supplementary Table S3: SARS-CoV-2-human PPI testing set from Gordon et al., 2020 (PMID:7808408; Related to Fig. 1c)
Column Header	Remarks
SARS-CoV-2 protein name	SARS-CoV-1 viral proteins
UniProt ID for human proteins	UniProt identifier for human proteins
Human protein name	Human host proteins
Supplementary Table S4: Prediction 1 method highlighting the validation of high-confidence SARS-CoV-2-human PPIs with experimentally-derived dataset and literature studies using SARS-CoV-1-human PPIs as a training dataset (Related to Figs. 1d-g; Supplementary Fig. S1c)
Column Header	Remarks
SARS-CoV-2-human PPIs	Predicted interactions between SARS-CoV-2 and human proteins
SARS-CoV-2 protein name	SARS-CoV-2 viral proteins
UniProt ID for human proteins	UniProt identifier for human proteins
Human protein name	Human host proteins
Human protein description	Description of human host proteins
Ens prediction score	Ensemble score assigned to putative SARS-CoV-2-human host PPI
AP/MS (THP-1 cells)	Overlap of predicted SARS-CoV-2-human host PPIs in THP-1 cells
RF score (THP-1 cells)	Random forest (RF) scores of SARS-CoV-2 human PPIs in THP-1 cells
BioGRID database	Overlap of predicted SARS-CoV-2-human host PPIs in BioGRID database
Functional screen	Overlap of SARS-CoV-2 host-dependency factors from genetic perturbation functional screens
Localization of HP-PPIs	SARS-CoV-2-human host protein associations within the same cellular compartment
Supplementary Table S5: Enrichment of SARS-CoV-2-human interacting factors with shared GO annotations/KEGG pathway terms using SARS-CoV-1 as training set (Related to Supplementary Fig. S1d)
Column Header	Remarks
Source	Gene ontology (GO) annotation or KEGG pathway term
GO/KEGG ID	Gene ontology (GO) annotations or KEGG pathway identifier (ID)
GO/KEGG description	Gene ontology (GO) annotations or KEGG pathway description
Q-value	P-value corrected after multiple hypothesis testing (Benjamini and Hochberg, 1995)
Enrichment	SARS-CoV-2 human interacting proteins enriched with GO annotation or KEGG pathway term by hypergeometic distribution
Supplementary Table S6: 70% of the SARS-CoV-2-human PPI training set from BioGRID database (Related to Supplementary Fig. 1e)
Column Header	Remarks
SARS-CoV-2 protein name	SARS-CoV-2 viral proteins
UniProt ID for human proteins	UniProt identifier for human proteins
Human protein name	Human host proteins
Class label	Class label for known HP-PPIs; positive (interacting pairs), negative (non-interacting pairs)
Supplementary Table S7: 30% of the SARS-CoV-2-human PPI testing set from BioGRID database (Related to Supplementary Fig. 1f)
Column Header	Remarks
SARS-CoV-2 protein name	SARS-CoV-2 viral proteins
UniProt ID for human proteins	UniProt identifier for human proteins
Human protein name	Human host proteins
Supplementary Table S8: Prediction 2 method highlighting the validation of high-confidence SARS-CoV-2-human PPIs with experimentally-derived dataset and literature studies using SARS-CoV-2-human PPIs as a training dataset (Related to Supplementary Fig. 1g)
Column Header	Remarks
SARS-CoV-2-human PPIs	Predicted interactions between SARS-CoV-2 and human proteins
SARS-CoV-2 protein name	SARS-CoV-2 viral proteins
UniProt ID for human proteins	UniProt identifier for human proteins
Human protein name	Human host proteins
Human protein description	Description of human host proteins
Ens prediction score	Ensemble score assigned to putative SARS-CoV-2-human host PPI
AP/MS (THP-1 cells)	Overlap of predicted SARS-CoV-2-human host PPIs in THP-1 cells
RF score (THP-1 cells)	Random forest (RF) scores of SARS-CoV-2 human PPIs in THP-1 cells
BioGRID database	Overlap of predicted SARS-CoV-2-human host PPIs in BioGRID database
Functional screen	Overlap of SARS-CoV-2 host-dependency factors from genetic perturbation functional screens
Localization of HP-PPIs	SARS-CoV-2-human host protein associations within the same cellular compartment

## Sheet: Table S1
Supplementary Table S1: Sequence-based physicochemical descriptors in HPiP software package
Descriptor name	Numerical variable length	Description	Function name
Amino acid composition (AAC)	20	Determines the fraction of each amino acid type within a protein sequence.	calculateAAC
Dipeptide Composition (DC)	400	Measures the fraction of different adjacent pairs of amino acids within a protein sequence.	calculateDC
Tripeptide Composition (TC) Descriptor from Biochemical Similarity Classes	8000	Assess the fraction of different adjacent triune residues in a protein sequence.	calculateTC
Tripeptide Composition (TC) Descriptor from Biochemical Similarity Classes (TC-Sm)	216	Reduces the sequence alphabet from 20 amino acids to six classes [IVLM, FYW, HKR, DE, QNTP, ACGS], and then computes the fraction of different combinations of possible substrings with a length of three individual amino acid in a given protein sequence.	calculateTC_Sm
Quadruples Composition (QC) Descriptor from Biochemical Similarity Classes	1296	This function reduces the sequence alphabet from 20 amino acids to six classes [i.e., IVLM, FYW, HKR, DE, QNTP, ACGS], and then computes the fraction of different combinations of possible substrings with a length of four individual amino acid in a given protein sequence.	calculateQD_Sm
F1 composition of amino acids	20	Assess the sum of squared length of single amino acid repeats in the entire protein sequence.	calculateF (type = “F1”)
F2 composition of amino acids	20	Splits the sequence alphabet into substrings of six amino acid residues in length, and then computes the maximum of the sum of squared length of single amino acid repeats.	calculateF (type = “F2”)
Transition (T)	21	Characterizes the percent frequency of an amino acid from one group to another group.	calculateCTDT
Composition (C)	21	Represents the number of amino acids of a particular property (e.g., hydrophobicity) for each encoded class divided by the protein sequence length.	calculateCTDC
Distribution (D)	105	Clusters 20 standard amino acids into three different classes according to its property [i.e., hydrophobicity, normalized van der Waals volume, polarity, polarizability, charge, secondary structure, solvent accessibility], and then measures the chain length of the amino acids of a particular property (e.g., hydrophobicity) for a given class.	calculateCTDD
Conjoint Triad (CTriad)	343	Reduces the sequence alphabet from 20 amino acids to seven classes [AGV, ILFP, YMTS, HNQW, RK, DE, C], and then computes the fraction of different combinations of possible substrings with a length of three individual amino acid in a given protein sequence.	calculateCTriad
Binary encoding (BE)	400	Transform each residue within a protein sequence into 20 numerical coding values.	calculateBE
k-Spaced Amino Acid Pairs (KSAAP)	400	Describes the number of occurrences of all possible amino acid pairs by a distance of k, which can be any number of amino acid residues but should be below the total length of a protein sequence.	calculateKSAAP
Moreau_Broto (M-B) autocorrelation (Default nlag = 30)	240	Computes the correlation between peptide sequences based on the distribution of amino acid properties (from AAindex databsae).	calculateAutocor (type =“moreaubroto”)
Moran autocorrelation (Default nlag = 30; Moran)	240	Computes the correlation between peptide sequences based on the distribution of amino acid properties (from AAindex databsae).	calculateAutocor (type = “moran”)
Geary autocorrelation (Default nlag = 30; Geary)	240	Computes the correlation between peptide sequences based on the distribution of amino acid properties (from AAindex databsae).	calculateAutocor (type = “geary”)

## Sheet: Table S2
Supplementary Table S2: SARS-CoV-1-human PPI training set from Gordon et al., 2020 (PMID:7808408; Related to Fig. 1b)
SARS-CoV-1 protein name	UniProt ID for human proteins	Human protein name	Class label
E	O00203	AP3B1	Positive
E	O14530	TXNDC9	Positive
E	O60885	BRD4	Positive
E	O95628	CNOT4	Positive
E	P21912	SDHB	Positive
E	P51948	MNAT1	Positive
E	P51965	UBE2E1	Positive
E	P55196	AFDN	Positive
E	P55327	TPD52	Positive
E	P80297	MT1X	Positive
E	Q13190	STX5	Positive
E	Q15011	HERPUD1	Positive
E	Q15843	NEDD8	Positive
E	Q15904	ATP6AP1	Positive
E	Q3KP31	ZNF791	Positive
E	Q4LE39	ARID4B	Positive
E	Q6UX04	CWC27	Positive
E	Q86VM9	ZC3H18	Positive
E	Q92665	MRPS31	Positive
E	Q96AT1	KIAA1143	Positive
E	Q96EA4	SPDL1	Positive
E	Q96LR5	UBE2E2	Positive
E	Q99733	NAP1L4	Positive
E	Q9H814	PHAX	Positive
E	Q9HBH1	PDF	Positive
E	Q9HCU5	PREB	Positive
E	Q9UKV3	ACIN1	Positive
E	Q9ULP9	TBC1D24	Positive
E	Q9Y394	DHRS7	Positive
E	Q9Y4C8	RBM19	Positive
E	Q9Y617	PSAT1	Positive
E	Q9Y6D9	MAD1L1	Positive
M	A0A096LP01	SMIM26	Positive
M	A0A0U1RRL7	MMP24OS	Positive
M	A0A1W2PR82	PERCC1	Positive
M	A0FGR8	ESYT2	Positive
M	A0PK00	TMEM120B	Positive
M	A6NJ78	METTL15	Positive
M	A6ZKI3	RTL8C	Positive
M	O00124	UBXN8	Positive
M	O00767	SCD	Positive
M	O14524	NEMP1	Positive
M	O14732	IMPA2	Positive
M	O14828	SCAMP3	Positive
M	O14981	BTAF1	Positive
M	O15120	AGPAT2	Positive
M	O15127	SCAMP2	Positive
M	O15162	PLSCR1	Positive
M	O15243	LEPROT	Positive
M	O15258	RER1	Positive
M	O15321	TM9SF1	Positive
M	O15397	IPO8	Positive
M	O15431	SLC31A1	Positive
M	O15439	ABCC4	Positive
M	O43156	TTI1	Positive
M	O43615	TIMM44	Positive
M	O43674	NDUFB5	Positive
M	O43759	SYNGR1	Positive
M	O43760	SYNGR2	Positive
M	O43761	SYNGR3	Positive
M	O43808	SLC25A17	Positive
M	O43826	SLC37A4	Positive
M	O60427	FADS1	Positive
M	O60518	RANBP6	Positive
M	O60725	ICMT	Positive
M	O60779	SLC19A2	Positive
M	O75027	ABCB7	Positive
M	O75155	CAND2	Positive
M	O75190	DNAJB6	Positive
M	O75352	MPDU1	Positive
M	O75616	ERAL1	Positive
M	O75787	ATP6AP2	Positive
M	O75844	ZMPSTE24	Positive
M	O76024	WFS1	Positive
M	O76071	CIAO1	Positive
M	O94822	LTN1	Positive
M	O94829	IPO13	Positive
M	O94874	UFL1	Positive
M	O95299	NDUFA10	Positive
M	O95427	PIGN	Positive
M	O95490	ADGRL2	Positive
M	O95674	CDS2	Positive
M	O95772	STARD3NL	Positive
M	O95864	FADS2	Positive
M	P00414	MT-CO3	Positive
M	P03886	MT-ND1	Positive
M	P03897	MT-ND3	Positive
M	P04049	RAF1	Positive
M	P04792	HSPB1	Positive
M	P05026	ATP1B1	Positive
M	P05091	ALDH2	Positive
M	P06280	GLA	Positive
M	P07384	CAPN1	Positive
M	P10620	MGST1	Positive
M	P11166	SLC2A1	Positive
M	P11177	PDHB	Positive
M	P11216	PYGB	Positive
M	P13637	ATP1A3	Positive
M	P15954	COX7C	Positive
M	P17050	NAGA	Positive
M	P17152	TMEM11	Positive
M	P17858	PFKL	Positive
M	P18074	ERCC2	Positive
M	P19367	HK1	Positive
M	P20020	ATP2B1	Positive
M	P23634	ATP2B4	Positive
M	P24390	KDELR1	Positive
M	P25116	F2R	Positive
M	P25686	DNAJB2	Positive
M	P27105	STOM	Positive
M	P27544	CERS1	Positive
M	P30825	SLC7A1	Positive
M	P32189	GK	Positive
M	P33527	ABCC1	Positive
M	P35670	ATP7B	Positive
M	P36507	MAP2K2	Positive
M	P38435	GGCX	Positive
M	P40763	STAT3	Positive
M	P42025	ACTR1B	Positive
M	P42224	STAT1	Positive
M	P42356	PI4KA	Positive
M	P42695	NCAPD3	Positive
M	P43003	SLC1A3	Positive
M	P45954	ACADSB	Positive
M	P48066	SLC6A11	Positive
M	P48735	IDH2	Positive
M	P49593	PPM1F	Positive
M	P49768	PSEN1	Positive
M	P49770	EIF2B2	Positive
M	P49810	PSEN2	Positive
M	P50416	CPT1A	Positive
M	P50748	KNTC1	Positive
M	P50897	PPT1	Positive
M	P52429	DGKE	Positive
M	P52569	SLC7A2	Positive
M	P52701	MSH6	Positive
M	P52789	HK2	Positive
M	P53794	SLC5A3	Positive
M	P54707	ATP12A	Positive
M	P55011	SLC12A2	Positive
M	P56556	NDUFA6	Positive
M	P56589	PEX3	Positive
M	P58004	SESN2	Positive
M	P61165	TMEM258	Positive
M	P61803	DAD1	Positive
M	P78318	IGBP1	Positive
M	P83436	COG7	Positive
M	P98194	ATP2C1	Positive
M	Q02338	BDH1	Positive
M	Q04656	ATP7A	Positive
M	Q08345	DDR1	Positive
M	Q10472	GALNT1	Positive
M	Q12893	TMEM115	Positive
M	Q12983	BNIP3	Positive
M	Q13409	DYNC1I2	Positive
M	Q13433	SLC39A6	Positive
M	Q13438	OS9	Positive
M	Q13505	MTX1	Positive
M	Q13509	TUBB3	Positive
M	Q14165	MLEC	Positive
M	Q14410	GK2	Positive
M	Q14CZ7	FASTKD3	Positive
M	Q15041	ARL6IP1	Positive
M	Q15043	SLC39A14	Positive
M	Q15070	OXA1L	Positive
M	Q15382	RHEB	Positive
M	Q15386	UBE3C	Positive
M	Q15629	TRAM1	Positive
M	Q15800	MSMO1	Positive
M	Q16720	ATP2B3	Positive
M	Q3SXM5	HSDL1	Positive
M	Q3SY69	ALDH1L2	Positive
M	Q4KMQ2	ANO6	Positive
M	Q53EU6	GPAT3	Positive
M	Q53FT3	HIKESHI	Positive
M	Q53GQ0	HSD17B12	Positive
M	Q53HI1	UNC50	Positive
M	Q53R41	FASTKD1	Positive
M	Q5BJH7	YIF1B	Positive
M	Q5H8A4	PIGG	Positive
M	Q5HYI8	RABL3	Positive
M	Q5HYK3	COQ5	Positive
M	Q5JVF3	PCID2	Positive
M	Q5SRE5	NUP188	Positive
M	Q5T160	RARS2	Positive
M	Q5T1Q4	SLC35F1	Positive
M	Q5T9L3	WLS	Positive
M	Q5U3C3	TMEM164	Positive
M	Q5VST6	ABHD17B	Positive
M	Q5VW38	GPR107	Positive
M	Q5XKP0	MICOS13	Positive
M	Q658P3	STEAP3	Positive
M	Q66K14	TBC1D9B	Positive
M	Q68DH5	LMBRD2	Positive
M	Q6AI08	HEATR6	Positive
M	Q6DD88	ATL3	Positive
M	Q6NUK1	SLC25A24	Positive
M	Q6NXE6	ARMC6	Positive
M	Q6NZ67	MZT2B	Positive
M	Q6P1A2	LPCAT3	Positive
M	Q6P3X3	TTC27	Positive
M	Q6P5X5	C22orf39	Positive
M	Q6P996	PDXDC1	Positive
M	Q6PJG6	BRAT1	Positive
M	Q6UWP7	LCLAT1	Positive
M	Q6Y1H2	HACD2	Positive
M	Q6YHU6	THADA	Positive
M	Q6ZMG9	CERS6	Positive
M	Q6ZXV5	TMTC3	Positive
M	Q76N89	HECW1	Positive
M	Q7L0J3	SV2A	Positive
M	Q7L8L6	FASTKD5	Positive
M	Q7RTS9	DYM	Positive
M	Q7Z3U7	MON2	Positive
M	Q86UL3	GPAT4	Positive
M	Q86UT6	NLRX1	Positive
M	Q86V85	GPR180	Positive
M	Q86XI2	NCAPG2	Positive
M	Q86Y39	NDUFA11	Positive
M	Q86YV9	HPS6	Positive
M	Q8IUX1	TMEM126B	Positive
M	Q8IV08	PLD3	Positive
M	Q8IXI1	RHOT2	Positive
M	Q8IZV5	RDH10	Positive
M	Q8N0X7	SPART	Positive
M	Q8N1F8	STK11IP	Positive
M	Q8N201	INTS1	Positive
M	Q8N357	SLC35F6	Positive
M	Q8N4Z0	RAB42	Positive
M	Q8N5G2	MACO1	Positive
M	Q8N6R0	METTL13	Positive
M	Q8N6S5	ARL6IP6	Positive
M	Q8N766	EMC1	Positive
M	Q8NBM4	UBAC2	Positive
M	Q8NBN3	TMEM87A	Positive
M	Q8NBQ5	HSD17B11	Positive
M	Q8NBU5	ATAD1	Positive
M	Q8NE86	MCU	Positive
M	Q8NEW0	SLC30A7	Positive
M	Q8NFQ8	TOR1AIP2	Positive
M	Q8TB37	NUBPL	Positive
M	Q8TBE7	SLC35G2	Positive
M	Q8TBF5	PIGX	Positive
M	Q8TCJ2	STT3B	Positive
M	Q8TDB4	MGARP	Positive
M	Q8TEQ8	PIGO	Positive
M	Q8WUD6	CHPT1	Positive
M	Q8WUM9	SLC20A1	Positive
M	Q8WVP7	LMBR1	Positive
M	Q8WY07	SLC7A3	Positive
M	Q8WY22	BRI3BP	Positive
M	Q92536	SLC7A6	Positive
M	Q92538	GBF1	Positive
M	Q92542	NCSTN	Positive
M	Q92604	LPGAT1	Positive
M	Q92616	GCN1	Positive
M	Q92621	NUP205	Positive
M	Q92643	PIGK	Positive
M	Q92947	GCDH	Positive
M	Q969V3	NCLN	Positive
M	Q969X5	ERGIC1	Positive
M	Q96A54	ADIPOR1	Positive
M	Q96A65	EXOC4	Positive
M	Q96AA3	RFT1	Positive
M	Q96AQ6	PBXIP1	Positive
M	Q96B77	TMEM186	Positive
M	Q96BI3	APH1A	Positive
M	Q96BQ5	CCDC127	Positive
M	Q96CB8	INTS12	Positive
M	Q96CW5	TUBGCP3	Positive
M	Q96D53	COQ8B	Positive
M	Q96EC8	YIPF6	Positive
M	Q96GC9	VMP1	Positive
M	Q96GQ5	RUSF1	Positive
M	Q96HW7	INTS4	Positive
M	Q96I99	SUCLG2	Positive
M	Q96K19	RNF170	Positive
M	Q96KC2	ARL5B	Positive
M	Q96NB2	SFXN2	Positive
M	Q96ND0	FAM210A	Positive
M	Q96P70	IPO9	Positive
M	Q96QD8	SLC38A2	Positive
M	Q96QU8	XPO6	Positive
M	Q96T76	MMS19	Positive
M	Q99442	SEC62	Positive
M	Q99523	SORT1	Positive
M	Q99595	TIMM17A	Positive
M	Q99653	CHP1	Positive
M	Q99720	SIGMAR1	Positive
M	Q99805	TM9SF2	Positive
M	Q99808	SLC29A1	Positive
M	Q99942	RNF5	Positive
M	Q9BPX3	NCAPG	Positive
M	Q9BQ95	ECSIT	Positive
M	Q9BQT8	SLC25A21	Positive
M	Q9BSJ2	TUBGCP2	Positive
M	Q9BSR8	YIPF4	Positive
M	Q9BTV4	TMEM43	Positive
M	Q9BTW9	TBCD	Positive
M	Q9BTY2	FUCA2	Positive
M	Q9BUB7	TMEM70	Positive
M	Q9BUN8	DERL1	Positive
M	Q9BUV8	RAB5IF	Positive
M	Q9BVC6	TMEM109	Positive
M	Q9BVG9	PTDSS2	Positive
M	Q9BVK8	TMEM147	Positive
M	Q9BW60	ELOVL1	Positive
M	Q9BXS9	SLC26A6	Positive
M	Q9BXW9	FANCD2	Positive
M	Q9BZQ6	EDEM3	Positive
M	Q9C0D9	SELENOI	Positive
M	Q9C0E2	XPO4	Positive
M	Q9GZM5	YIPF3	Positive
M	Q9GZP9	DERL2	Positive
M	Q9H0H0	INTS2	Positive
M	Q9H2C2	ARV1	Positive
M	Q9H2H9	SLC38A1	Positive
M	Q9H2J7	SLC6A15	Positive
M	Q9H2V7	SPNS1	Positive
M	Q9H300	PARL	Positive
M	Q9H330	TMEM245	Positive
M	Q9H3K2	GHITM	Positive
M	Q9H3U5	MFSD1	Positive
M	Q9H490	PIGU	Positive
M	Q9H4I3	TRABD	Positive
M	Q9H583	HEATR1	Positive
M	Q9H6R6	ZDHHC6	Positive
M	Q9H7F0	ATP13A3	Positive
M	Q9H845	ACAD9	Positive
M	Q9H8M5	CNNM2	Positive
M	Q9H920	RNF121	Positive
M	Q9H9P8	L2HGDH	Positive
M	Q9H9S3	SEC61A2	Positive
M	Q9HBM0	VEZT	Positive
M	Q9HC56	PCDH9	Positive
M	Q9HD45	TM9SF3	Positive
M	Q9NPL8	TIMMDC1	Positive
M	Q9NRW1	RAB6B	Positive
M	Q9NRX5	SERINC1	Positive
M	Q9NRZ5	AGPAT4	Positive
M	Q9NRZ7	AGPAT3	Positive
M	Q9NSG2	C1orf112	Positive
M	Q9NUM3	SLC39A9	Positive
M	Q9NUN5	LMBRD1	Positive
M	Q9NUQ2	AGPAT5	Positive
M	Q9NVE7	PANK4	Positive
M	Q9NVH2	INTS7	Positive
M	Q9NVI1	FANCI	Positive
M	Q9NVV0	TMEM38B	Positive
M	Q9NW81	DMAC2	Positive
M	Q9NWS8	RMND1	Positive
M	Q9NX07	TRNAU1AP	Positive
M	Q9NX08	COMMD8	Positive
M	Q9NX76	CMTM6	Positive
M	Q9NXE4	SMPD4	Positive
M	Q9NY26	SLC39A1	Positive
M	Q9NZ08	ERAP1	Positive
M	Q9P2R7	SUCLA2	Positive
M	Q9P2W9	STX18	Positive
M	Q9UBF2	COPG2	Positive
M	Q9UBM1	PEMT	Positive
M	Q9UBU6	FAM8A1	Positive
M	Q9UDR5	AASS	Positive
M	Q9UFG5	C19orf25	Positive
M	Q9UGJ1	TUBGCP4	Positive
M	Q9UHW5	GPN3	Positive
M	Q9UI26	IPO11	Positive
M	Q9UIA9	XPO7	Positive
M	Q9UKT7	FBXL3	Positive
M	Q9UKV5	AMFR	Positive
M	Q9ULF5	SLC39A10	Positive
M	Q9UPQ8	DOLK	Positive
M	Q9UPY5	SLC7A11	Positive
M	Q9Y256	RCE1	Positive
M	Q9Y287	ITM2B	Positive
M	Q9Y289	SLC5A6	Positive
M	Q9Y2R0	COA3	Positive
M	Q9Y375	NDUFAF1	Positive
M	Q9Y3A6	TMED5	Positive
M	Q9Y3Q3	TMED3	Positive
M	Q9Y4R8	TELO2	Positive
M	Q9Y4W6	AFG3L2	Positive
M	Q9Y519	TMEM184B	Positive
M	Q9Y5L0	TNPO3	Positive
M	Q9Y5Y0	FLVCR1	Positive
M	Q9Y5Z9	UBIAD1	Positive
M	Q9Y605	MRFAP1	Positive
M	Q9Y672	ALG6	Positive
M	Q9Y679	AUP1	Positive
M	Q9Y6M9	NDUFB9	Positive
M	Q9Y6N1	COX11	Positive
N	O43390	HNRNPR	Positive
N	O43818	RRP9	Positive
N	O60506	SYNCRIP	Positive
N	O75683	SURF6	Positive
N	O76021	RSL1D1	Positive
N	O95478	NSA2	Positive
N	O95707	POP4	Positive
N	P11940	PABPC1	Positive
N	P16989	YBX3	Positive
N	P18077	RPL35A	Positive
N	P18124	RPL7	Positive
N	P19784	CSNK2A2	Positive
N	P38159	RBMX	Positive
N	P39023	RPL3	Positive
N	P40429	RPL13A	Positive
N	P42696	RBM34	Positive
N	P52298	NCBP2	Positive
N	P58335	ANTXR2	Positive
N	P61313	RPL15	Positive
N	P62917	RPL8	Positive
N	P67870	CSNK2B	Positive
N	P68400	CSNK2A1	Positive
N	Q02543	RPL18A	Positive
N	Q02878	RPL6	Positive
N	Q09161	NCBP1	Positive
N	Q13283	G3BP1	Positive
N	Q13310	PABPC4	Positive
N	Q15050	RRS1	Positive
N	Q16821	PPP1R3A	Positive
N	Q32MK0	MYLK3	Positive
N	Q52LJ0	FAM98B	Positive
N	Q5BKZ1	ZNF326	Positive
N	Q6DKI1	RPL7L1	Positive
N	Q6PKG0	LARP1	Positive
N	Q7L2E3	DHX30	Positive
N	Q86SQ4	ADGRG6	Positive
N	Q86U42	PABPN1	Positive
N	Q8IY81	FTSJ3	Positive
N	Q8N567	ZCCHC9	Positive
N	Q8N9T8	KRI1	Positive
N	Q8NCA5	FAM98A	Positive
N	Q8TAD8	SNIP1	Positive
N	Q8TDN6	BRIX1	Positive
N	Q92499	DDX1	Positive
N	Q92879	CELF1	Positive
N	Q92900	UPF1	Positive
N	Q96QR8	PURB	Positive
N	Q96SB4	SRPK1	Positive
N	Q99848	EBNA1BP2	Positive
N	Q9BQ39	DDX50	Positive
N	Q9BQ67	GRWD1	Positive
N	Q9BQ75	CMSS1	Positive
N	Q9BRT6	LLPH	Positive
N	Q9GZL7	WDR12	Positive
N	Q9GZR2	REXO4	Positive
N	Q9H7E9	C8orf33	Positive
N	Q9HCE1	MOV10	Positive
N	Q9NQ55	PPAN	Positive
N	Q9NR30	DDX21	Positive
N	Q9NUD5	ZCCHC3	Positive
N	Q9NW13	RBM28	Positive
N	Q9NZI8	IGF2BP1	Positive
N	Q9UKD2	MRTO4	Positive
N	Q9ULW3	ABT1	Positive
N	Q9UMY1	NOL7	Positive
N	Q9UN86	G3BP2	Positive
N	Q9UNX3	RPL26L1	Positive
N	Q9Y3U8	RPL36	Positive
NSP1	P09884	POLA1	Positive
NSP1	P49642	PRIM1	Positive
NSP1	P49643	PRIM2	Positive
NSP1	Q14181	POLA2	Positive
NSP1	Q9NQ48	LZTFL1	Positive
NSP10	O94973	AP2A2	Positive
NSP10	P25490	YY1	Positive
NSP10	P29084	GTF2E2	Positive
NSP10	P29353	SHC1	Positive
NSP10	P82979	SARNP	Positive
NSP10	Q05639	EEF1A2	Positive
NSP10	Q14696	MESD	Positive
NSP10	Q14765	STAT4	Positive
NSP10	Q16513	PKN2	Positive
NSP10	Q6Q0C0	TRAF7	Positive
NSP10	Q7LBR1	CHMP1B	Positive
NSP10	Q8IYE1	CCDC13	Positive
NSP10	Q8IYU8	MICU2	Positive
NSP10	Q8N4Q1	CHCHD4	Positive
NSP10	Q969X5	ERGIC1	Positive
NSP10	Q96CW1	AP2M1	Positive
NSP10	Q9BRJ2	MRPL45	Positive
NSP10	Q9BSH4	TACO1	Positive
NSP10	Q9HAV7	GRPEL1	Positive
NSP10	Q9NX55	HYPK	Positive
NSP10	Q9UHQ1	NARF	Positive
NSP10	Q9Y5N6	ORC6	Positive
NSP11	P10398	ARAF	Positive
NSP11	P16591	FER	Positive
NSP11	P32321	DCTD	Positive
NSP11	P68402	PAFAH1B2	Positive
NSP11	Q10469	MGAT2	Positive
NSP11	Q13617	CUL2	Positive
NSP11	Q5VWZ2	LYPLAL1	Positive
NSP11	Q71RC2	LARP4	Positive
NSP11	Q92624	APPBP2	Positive
NSP11	Q9BSK2	SLC25A33	Positive
NSP11	Q9C0D3	ZYG11B	Positive
NSP11	Q9HAU5	UPF2	Positive
NSP11	Q9NUJ3	TCP11L1	Positive
NSP11	Q9UG56	PISD	Positive
NSP11	Q9UK76	JPT1	Positive
NSP12	A3KN83	SBNO1	Positive
NSP12	A5PL33	KRBA1	Positive
NSP12	A8K8P3	SFI1	Positive
NSP12	O00308	WWP2	Positive
NSP12	O15014	ZNF609	Positive
NSP12	O15078	CEP290	Positive
NSP12	O15182	CETN3	Positive
NSP12	O43303	CCP110	Positive
NSP12	O43347	MSI1	Positive
NSP12	O60563	CCNT1	Positive
NSP12	O60826	CCDC22	Positive
NSP12	O75179	ANKRD17	Positive
NSP12	O75489	NDUFS3	Positive
NSP12	O75506	HSBP1	Positive
NSP12	O95249	GOSR1	Positive
NSP12	O95391	SLU7	Positive
NSP12	P0CG40	SP9	Positive
NSP12	P10071	GLI3	Positive
NSP12	P13994	YJU2B	Positive
NSP12	P41208	CETN2	Positive
NSP12	P42694	HELZ	Positive
NSP12	Q07352	ZFP36L1	Positive
NSP12	Q12968	NFATC3	Positive
NSP12	Q13033	STRN3	Positive
NSP12	Q13546	RIPK1	Positive
NSP12	Q13615	MTMR3	Positive
NSP12	Q13948	CUX1	Positive
NSP12	Q15051	IQCB1	Positive
NSP12	Q15111	PLCL1	Positive
NSP12	Q15652	JMJD1C	Positive
NSP12	Q2NL68	PROSER3	Positive
NSP12	Q2T9J0	TYSND1	Positive
NSP12	Q4KMZ1	IQCC	Positive
NSP12	Q58A45	PAN3	Positive
NSP12	Q5EBL8	PDZD11	Positive
NSP12	Q5JSZ5	PRRC2B	Positive
NSP12	Q5SZL2	CEP85L	Positive
NSP12	Q5T5P2	KIAA1217	Positive
NSP12	Q5VUA4	ZNF318	Positive
NSP12	Q6UUV7	CRTC3	Positive
NSP12	Q6W2J9	BCOR	Positive
NSP12	Q6ZRI6	C15orf39	Positive
NSP12	Q6ZVZ8	ASB18	Positive
NSP12	Q70EL1	USP54	Positive
NSP12	Q70EL4	USP43	Positive
NSP12	Q7Z3C6	ATG9A	Positive
NSP12	Q86SQ0	PHLDB2	Positive
NSP12	Q8IW35	CEP97	Positive
NSP12	Q8IWR0	ZC3H7A	Positive
NSP12	Q8N8K9	KIAA1958	Positive
NSP12	Q8NCA9	ZNF784	Positive
NSP12	Q8NDV7	TNRC6A	Positive
NSP12	Q8TD31	CCHCR1	Positive
NSP12	Q8TF46	DIS3L	Positive
NSP12	Q8WU58	FAM222B	Positive
NSP12	Q8WUF5	PPP1R13L	Positive
NSP12	Q92540	SMG7	Positive
NSP12	Q92615	LARP4B	Positive
NSP12	Q92783	STAM	Positive
NSP12	Q92908	GATA6	Positive
NSP12	Q93062	RBPMS	Positive
NSP12	Q96IZ5	RBM41	Positive
NSP12	Q96K30	RITA1	Positive
NSP12	Q96M11	HYLS1	Positive
NSP12	Q96T21	SECISBP2	Positive
NSP12	Q99081	TCF12	Positive
NSP12	Q9BY11	PACSIN1	Positive
NSP12	Q9C0H9	SRCIN1	Positive
NSP12	Q9H2H8	PPIL3	Positive
NSP12	Q9H7T9	AUNIP	Positive
NSP12	Q9HAU0	PLEKHA5	Positive
NSP12	Q9HCJ0	TNRC6C	Positive
NSP12	Q9NWZ5	UCKL1	Positive
NSP12	Q9NYZ3	GTSE1	Positive
NSP12	Q9P1Y5	CAMSAP3	Positive
NSP12	Q9ULL5	PRR12	Positive
NSP12	Q9UM82	SPATA2	Positive
NSP12	Q9Y2J4	AMOTL2	Positive
NSP12	Q9Y2K2	SIK3	Positive
NSP12	Q9Y3A3	MOB4	Positive
NSP13	A7MCY6	TBKBP1	Positive
NSP13	O00560	SDCBP	Positive
NSP13	O14548	COX7A2L	Positive
NSP13	O14579	COPE	Positive
NSP13	O14639	ABLIM1	Positive
NSP13	O14908	GIPC1	Positive
NSP13	O14950	MYL12B	Positive
NSP13	O14974	PPP1R12A	Positive
NSP13	O15126	SCAMP1	Positive
NSP13	O15143	ARPC1B	Positive
NSP13	O15144	ARPC2	Positive
NSP13	O15511	ARPC5	Positive
NSP13	O60237	PPP1R12B	Positive
NSP13	O60784	TOM1	Positive
NSP13	O75381	PEX14	Positive
NSP13	O75477	ERLIN1	Positive
NSP13	O75506	HSBP1	Positive
NSP13	O75665	OFD1	Positive
NSP13	O95167	NDUFA3	Positive
NSP13	O95169	NDUFB8	Positive
NSP13	O95613	PCNT	Positive
NSP13	O95684	CEP43	Positive
NSP13	P06396	GSN	Positive
NSP13	P06753	TPM3	Positive
NSP13	P09493	TPM1	Positive
NSP13	P10586	PTPRF	Positive
NSP13	P13861	PRKAR2A	Positive
NSP13	P14649	MYL6B	Positive
NSP13	P17612	PRKACA	Positive
NSP13	P26038	MSN	Positive
NSP13	P27482	CALML3	Positive
NSP13	P28289	TMOD1	Positive
NSP13	P31323	PRKAR2B	Positive
NSP13	P35241	RDX	Positive
NSP13	P35579	MYH9	Positive
NSP13	P49454	CENPF	Positive
NSP13	P50542	PEX5	Positive
NSP13	P61158	ACTR3	Positive
NSP13	P61421	ATP6V0D1	Positive
NSP13	P67936	TPM4	Positive
NSP13	Q04724	TLE1	Positive
NSP13	Q04726	TLE3	Positive
NSP13	Q08117	TLE5	Positive
NSP13	Q08378	GOLGA3	Positive
NSP13	Q08379	GOLGA2	Positive
NSP13	Q12792	TWF1	Positive
NSP13	Q12965	MYO1E	Positive
NSP13	Q13045	FLII	Positive
NSP13	Q14789	GOLGB1	Positive
NSP13	Q15027	ACAP1	Positive
NSP13	Q15154	PCM1	Positive
NSP13	Q16864	ATP6V1F	Positive
NSP13	Q4V328	GRIPAP1	Positive
NSP13	Q5M775	SPECC1	Positive
NSP13	Q5VT06	CEP350	Positive
NSP13	Q5VU43	PDE4DIP	Positive
NSP13	Q5VUJ6	LRCH2	Positive
NSP13	Q66GS9	CEP135	Positive
NSP13	Q69YQ0	SPECC1L	Positive
NSP13	Q6PJ61	FBXO46	Positive
NSP13	Q6WCQ1	MPRIP	Positive
NSP13	Q6ZVM7	TOM1L2	Positive
NSP13	Q76I76	SSH2	Positive
NSP13	Q7RTP6	MICAL3	Positive
NSP13	Q7Z406	MYH14	Positive
NSP13	Q86TU7	SETD3	Positive
NSP13	Q86XJ1	GAS2L3	Positive
NSP13	Q86YT6	MIB1	Positive
NSP13	Q8IUD2	ERC1	Positive
NSP13	Q8N3C7	CLIP4	Positive
NSP13	Q8N4C6	NIN	Positive
NSP13	Q8N8E3	CEP112	Positive
NSP13	Q8N8Y2	ATP6V0D2	Positive
NSP13	Q8TD10	MIPOL1	Positive
NSP13	Q8WV41	SNX33	Positive
NSP13	Q8WWI1	LMO7	Positive
NSP13	Q8WXW3	PIBF1	Positive
NSP13	Q8WYL5	SSH1	Positive
NSP13	Q92614	MYO18A	Positive
NSP13	Q92747	ARPC1A	Positive
NSP13	Q92828	CORO2A	Positive
NSP13	Q92995	USP13	Positive
NSP13	Q96AY4	TTC28	Positive
NSP13	Q96CN9	GCC1	Positive
NSP13	Q96DN5	TBC1D31	Positive
NSP13	Q96H55	MYO19	Positive
NSP13	Q96HA4	C1orf159	Positive
NSP13	Q96HP0	DOCK6	Positive
NSP13	Q96II8	LRCH3	Positive
NSP13	Q96IZ0	PAWR	Positive
NSP13	Q96M89	CCDC138	Positive
NSP13	Q96N16	JAKMIP1	Positive
NSP13	Q96N67	DOCK7	Positive
NSP13	Q96NB1	CEP20	Positive
NSP13	Q96S97	MYADM	Positive
NSP13	Q96SN8	CDK5RAP2	Positive
NSP13	Q96TC7	RMDN3	Positive
NSP13	Q99996	AKAP9	Positive
NSP13	Q9BPX5	ARPC5L	Positive
NSP13	Q9BQQ3	GORASP1	Positive
NSP13	Q9BV19	C1orf50	Positive
NSP13	Q9BV73	CEP250	Positive
NSP13	Q9BWT7	CARD10	Positive
NSP13	Q9BZF9	UACA	Positive
NSP13	Q9BZL4	PPP1R12C	Positive
NSP13	Q9H0E2	TOLLIP	Positive
NSP13	Q9HB90	RRAGC	Positive
NSP13	Q9NQX4	MYO5C	Positive
NSP13	Q9NWM3	CUEDC1	Positive
NSP13	Q9NYL9	TMOD3	Positive
NSP13	Q9NYQ8	FAT2	Positive
NSP13	Q9NZN5	ARHGEF12	Positive
NSP13	Q9NZR1	TMOD2	Positive
NSP13	Q9P0K7	RAI14	Positive
NSP13	Q9P209	CEP72	Positive
NSP13	Q9UEY8	ADD3	Positive
NSP13	Q9UHD2	TBK1	Positive
NSP13	Q9UJC3	HOOK1	Positive
NSP13	Q9UJC5	SH3BGRL2	Positive
NSP13	Q9ULV0	MYO5B	Positive
NSP13	Q9UM47	NOTCH3	Positive
NSP13	Q9UM54	MYO6	Positive
NSP13	Q9UPN4	CEP131	Positive
NSP13	Q9UPQ0	LIMCH1	Positive
NSP13	Q9Y2I6	NINL	Positive
NSP13	Q9Y487	ATP6V0A2	Positive
NSP13	Q9Y4I1	MYO5A	Positive
NSP13	Q9Y5K8	ATP6V1D	Positive
NSP13	Q9Y608	LRRFIP2	Positive
NSP13	Q9Y6R9	CCDC61	Positive
NSP14	O95714	HERC2	Positive
NSP14	P06280	GLA	Positive
NSP14	P12268	IMPDH2	Positive
NSP14	P35244	RPA3	Positive
NSP14	Q96JM3	CHAMP1	Positive
NSP14	Q96JN8	NEURL4	Positive
NSP14	Q96P16	RPRD1A	Positive
NSP14	Q9NXA8	SIRT5	Positive
NSP14	Q9NYQ8	FAT2	Positive
NSP15	P62330	ARF6	Positive
NSP15	P63279	UBE2I	Positive
NSP15	Q2M296	MTHFSD	Positive
NSP16	O15243	LEPROT	Positive
NSP16	O15431	SLC31A1	Positive
NSP16	O60220	TIMM8A	Positive
NSP16	O60232	ZNRD2	Positive
NSP16	O60613	SELENOF	Positive
NSP16	O60826	CCDC22	Positive
NSP16	O75352	MPDU1	Positive
NSP16	O95271	TNKS	Positive
NSP16	P17066	HSPA6	Positive
NSP16	P22392	NME2	Positive
NSP16	P28838	LAP3	Positive
NSP16	P51530	DNA2	Positive
NSP16	Q10570	CPSF1	Positive
NSP16	Q12983	BNIP3	Positive
NSP16	Q13232	NME3	Positive
NSP16	Q567U6	CCDC93	Positive
NSP16	Q5SVZ6	ZMYM1	Positive
NSP16	Q5SZL2	CEP85L	Positive
NSP16	Q6AI12	ANKRD40	Positive
NSP16	Q6UW78	UQCC3	Positive
NSP16	Q7Z3J2	VPS35L	Positive
NSP16	Q8IUD2	ERC1	Positive
NSP16	Q8TEM1	NUP210	Positive
NSP16	Q96JJ7	TMX3	Positive
NSP16	Q96RE7	NACC1	Positive
NSP16	Q96S55	WRNIP1	Positive
NSP16	Q9C0J8	WDR33	Positive
NSP16	Q9H2K2	TNKS2	Positive
NSP16	Q9P2I0	CPSF2	Positive
NSP16	Q9P2X0	DPM3	Positive
NSP16	Q9UKF6	CPSF3	Positive
NSP16	Q9Y2D8	SSX2IP	Positive
NSP16	Q9Y2S7	POLDIP2	Positive
NSP2	O00303	EIF3F	Positive
NSP2	O14744	PRMT5	Positive
NSP2	O15371	EIF3D	Positive
NSP2	O15372	EIF3H	Positive
NSP2	O60573	EIF4E2	Positive
NSP2	O75420	GIGYF1	Positive
NSP2	O75821	EIF3G	Positive
NSP2	O75822	EIF3J	Positive
NSP2	O96008	TOMM40	Positive
NSP2	P26196	DDX6	Positive
NSP2	P52306	RAP1GDS1	Positive
NSP2	P55072	VCP	Positive
NSP2	P55884	EIF3B	Positive
NSP2	P60228	EIF3E	Positive
NSP2	Q13347	EIF3I	Positive
NSP2	Q14152	EIF3A	Positive
NSP2	Q5T1M5	FKBP15	Positive
NSP2	Q6NUN9	ZNF746	Positive
NSP2	Q6Y7W6	GIGYF2	Positive
NSP2	Q702N8	XIRP1	Positive
NSP2	Q7L2H7	EIF3M	Positive
NSP2	Q86UK7	ZNF598	Positive
NSP2	Q93008	USP9X	Positive
NSP2	Q96AN5	TMEM143	Positive
NSP2	Q96B49	TOMM6	Positive
NSP2	Q96HB5	CCDC120	Positive
NSP2	Q96M86	DNHD1	Positive
NSP2	Q99613	EIF3C	Positive
NSP2	Q9BQA1	WDR77	Positive
NSP2	Q9BUI4	POLR3C	Positive
NSP2	Q9C037	TRIM4	Positive
NSP2	Q9NW08	POLR3B	Positive
NSP2	Q9NZC9	SMARCAL1	Positive
NSP2	Q9UBQ5	EIF3K	Positive
NSP2	Q9Y262	EIF3L	Positive
NSP4	P14735	IDE	Positive
NSP4	P49257	LMAN1	Positive
NSP4	P62699	YPEL5	Positive
NSP4	Q13423	NNT	Positive
NSP4	Q2TAA5	ALG11	Positive
NSP4	Q6VN20	RANBP10	Positive
NSP4	Q7L5Y9	MAEA	Positive
NSP4	Q8IXU6	SLC35F2	Positive
NSP4	Q96S59	RANBP9	Positive
NSP4	Q9H7D7	WDR26	Positive
NSP4	Q9H871	RMND5A	Positive
NSP4	Q9NWU2	GID8	Positive
NSP4	Q9UL63	MKLN1	Positive
NSP5_C145A	A8MYB1	TMCO5B	Positive
NSP5_C145A	O43291	SPINT2	Positive
NSP5_C145A	P07203	GPX1	Positive
NSP5_C145A	Q15032	R3HDM1	Positive
NSP5_C145A	Q3SXM0	DCAF4L1	Positive
NSP5_C145A	Q6ZRY4	RBPMS2	Positive
NSP5_C145A	Q7Z4W1	DCXR	Positive
NSP5_C145A	Q96NT3	GUCD1	Positive
NSP5_C145A	Q96PK6	RBM14	Positive
NSP5_C145A	Q9NXH9	TRMT1	Positive
NSP5_C145A	Q9NYH9	UTP6	Positive
NSP5_C145A	Q9UBB9	TFIP11	Positive
NSP5_C145A	Q9UFE4	CCDC39	Positive
NSP5_C145A	Q9UFW8	CGGBP1	Positive
NSP5_C145A	Q9Y4F3	MARF1	Positive
NSP5	P61077	UBE2D3	Positive
NSP5	Q14449	GRB14	Positive
NSP5	Q15849	SLC14A2	Positive
NSP5	Q3SXM0	DCAF4L1	Positive
NSP5	Q7LBC6	KDM3B	Positive
NSP6	O15162	PLSCR1	Positive
NSP6	O15260	SURF4	Positive
NSP6	O43292	GPAA1	Positive
NSP6	O75947	ATP5PD	Positive
NSP6	P03928	MT-ATP8	Positive
NSP6	P18859	ATP5PF	Positive
NSP6	P24539	ATP5PB	Positive
NSP6	P30049	ATP5F1D	Positive
NSP6	Q15043	SLC39A14	Positive
NSP6	Q15125	EBP	Positive
NSP6	Q16222	UAP1	Positive
NSP6	Q4ZIN3	TMEM259	Positive
NSP6	Q5HYI8	RABL3	Positive
NSP6	Q8N0U8	VKORC1L1	Positive
NSP6	Q96HV5	TMEM41A	Positive
NSP6	Q96S52	PIGS	Positive
NSP6	Q99720	SIGMAR1	Positive
NSP6	Q9GZM5	YIPF3	Positive
NSP6	Q9H2H9	SLC38A1	Positive
NSP7	A0PJW6	TMEM223	Positive
NSP7	A8MTT3	CEBPZOS	Positive
NSP7	O00116	AGPS	Positive
NSP7	O15270	SPTLC2	Positive
NSP7	O15431	SLC31A1	Positive
NSP7	O43402	EMC8	Positive
NSP7	O43615	TIMM44	Positive
NSP7	O43772	SLC25A20	Positive
NSP7	O60231	DHX16	Positive
NSP7	O60524	NEMF	Positive
NSP7	O75063	FAM20B	Positive
NSP7	O76095	JTB	Positive
NSP7	O94766	B3GAT3	Positive
NSP7	O95139	NDUFB6	Positive
NSP7	O95563	MPC2	Positive
NSP7	O95573	ACSL3	Positive
NSP7	O96011	PEX11B	Positive
NSP7	P00167	CYB5A	Positive
NSP7	P00387	CYB5R3	Positive
NSP7	P13498	CYBA	Positive
NSP7	P20339	RAB5A	Positive
NSP7	P29083	GTF2E1	Positive
NSP7	P30536	TSPO	Positive
NSP7	P46736	BRCC3	Positive
NSP7	P49069	CAMLG	Positive
NSP7	P51148	RAB5C	Positive
NSP7	P57105	SYNJ2BP	Positive
NSP7	P60602	ROMO1	Positive
NSP7	P61006	RAB8A	Positive
NSP7	P61019	RAB2A	Positive
NSP7	P62341	SELENOT	Positive
NSP7	Q08AM6	VAC14	Positive
NSP7	Q10469	MGAT2	Positive
NSP7	Q12907	LMAN2	Positive
NSP7	Q13505	MTX1	Positive
NSP7	Q13724	MOGS	Positive
NSP7	Q14764	MVP	Positive
NSP7	Q14CB8	ARHGAP19	Positive
NSP7	Q2TAA5	ALG11	Positive
NSP7	Q3KQZ1	SLC25A35	Positive
NSP7	Q4G0I0	CCSMST1	Positive
NSP7	Q5BJD5	TMEM41B	Positive
NSP7	Q5F1R6	DNAJC21	Positive
NSP7	Q5JTV8	TOR1AIP1	Positive
NSP7	Q5RI15	COX20	Positive
NSP7	Q5SVS4	SLC25A30	Positive
NSP7	Q5VT66	MTARC1	Positive
NSP7	Q69YU5	BRAWNIN	Positive
NSP7	Q6NXE6	ARMC6	Positive
NSP7	Q6NYC1	JMJD6	Positive
NSP7	Q6P1Q0	LETMD1	Positive
NSP7	Q6UW02	CYP20A1	Positive
NSP7	Q6ZRP7	QSOX2	Positive
NSP7	Q7LGA3	HS2ST1	Positive
NSP7	Q7Z434	MAVS	Positive
NSP7	Q86Y39	NDUFA11	Positive
NSP7	Q8IUR0	TRAPPC5	Positive
NSP7	Q8IXM6	NRM	Positive
NSP7	Q8N183	NDUFAF2	Positive
NSP7	Q8N357	SLC35F6	Positive
NSP7	Q8N5G0	SMIM20	Positive
NSP7	Q8N5Y8	PARP16	Positive
NSP7	Q8N9F7	GDPD1	Positive
NSP7	Q8NBJ4	GOLM1	Positive
NSP7	Q8NBU5	ATAD1	Positive
NSP7	Q8NBX0	SCCPDH	Positive
NSP7	Q8TBP6	SLC25A40	Positive
NSP7	Q8TC12	RDH11	Positive
NSP7	Q8TDB4	MGARP	Positive
NSP7	Q8TED1	GPX8	Positive
NSP7	Q8TF01	PNISR	Positive
NSP7	Q8WTV0	SCARB1	Positive
NSP7	Q8WUY8	NAT14	Positive
NSP7	Q8WVC6	DCAKD	Positive
NSP7	Q92685	ALG3	Positive
NSP7	Q969X5	ERGIC1	Positive
NSP7	Q96A26	FAM162A	Positive
NSP7	Q96BW9	TAMM41	Positive
NSP7	Q96D05	FAM241B	Positive
NSP7	Q96DA6	DNAJC19	Positive
NSP7	Q96ER9	CCDC51	Positive
NSP7	Q96FZ5	CMTM7	Positive
NSP7	Q96HJ9	FMC1	Positive
NSP7	Q96HV5	TMEM41A	Positive
NSP7	Q96IK1	BOD1	Positive
NSP7	Q96KA5	CLPTM1L	Positive
NSP7	Q96KC8	DNAJC1	Positive
NSP7	Q96MF7	NSMCE2	Positive
NSP7	Q96NB2	SFXN2	Positive
NSP7	Q99584	S100A13	Positive
NSP7	Q99622	C12orf57	Positive
NSP7	Q9BQE4	SELENOS	Positive
NSP7	Q9BUE6	ISCA1	Positive
NSP7	Q9BVV7	TIMM21	Positive
NSP7	Q9BXJ8	TMEM120A	Positive
NSP7	Q9H3K2	GHITM	Positive
NSP7	Q9H3R5	CENPH	Positive
NSP7	Q9H7Z7	PTGES2	Positive
NSP7	Q9H8H3	METTL7A	Positive
NSP7	Q9NR77	PXMP2	Positive
NSP7	Q9NVE7	PANK4	Positive
NSP7	Q9NVJ2	ARL8B	Positive
NSP7	Q9NX40	OCIAD1	Positive
NSP7	Q9NXS2	QPCTL	Positive
NSP7	Q9NYJ1	COA4	Positive
NSP7	Q9NYP7	ELOVL5	Positive
NSP7	Q9NZ45	CISD1	Positive
NSP7	Q9UBV7	B4GALT7	Positive
NSP7	Q9UHQ9	CYB5R1	Positive
NSP7	Q9Y2R0	COA3	Positive
NSP7	Q9Y385	UBE2J1	Positive
NSP7	Q9Y3D7	PAM16	Positive
NSP7	Q9Y5N6	ORC6	Positive
NSP7	Q9Y5U8	MPC1	Positive
NSP7	Q9Y619	SLC25A15	Positive
NSP7	Q9Y639	NPTN	Positive
NSP7	Q9Y6N1	COX11	Positive
NSP8	A6NHQ2	FBLL1	Positive
NSP8	O00411	POLRMT	Positive
NSP8	O00566	MPHOSPH10	Positive
NSP8	O00746	NME4	Positive
NSP8	O15213	WDR46	Positive
NSP8	O60287	URB1	Positive
NSP8	O76094	SRP72	Positive
NSP8	O95260	ATE1	Positive
NSP8	O95478	NSA2	Positive
NSP8	O95707	POP4	Positive
NSP8	O96028	NSD2	Positive
NSP8	P09001	MRPL3	Positive
NSP8	P09132	SRP19	Positive
NSP8	P42285	MTREX	Positive
NSP8	P51398	DAP3	Positive
NSP8	P61011	SRP54	Positive
NSP8	P78345	RPP38	Positive
NSP8	P82663	MRPS25	Positive
NSP8	P82675	MRPS5	Positive
NSP8	Q02040	AKAP17A	Positive
NSP8	Q06481	APLP2	Positive
NSP8	Q13206	DDX10	Positive
NSP8	Q13823	GNL2	Positive
NSP8	Q13868	EXOSC2	Positive
NSP8	Q14137	BOP1	Positive
NSP8	Q14146	URB2	Positive
NSP8	Q14596	NBR1	Positive
NSP8	Q14692	BMS1	Positive
NSP8	Q14746	COG2	Positive
NSP8	Q14765	STAT4	Positive
NSP8	Q15361	TTF1	Positive
NSP8	Q15397	PUM3	Positive
NSP8	Q15572	TAF1C	Positive
NSP8	Q1ED39	KNOP1	Positive
NSP8	Q4G0J3	LARP7	Positive
NSP8	Q53GS7	GLE1	Positive
NSP8	Q5T280	SPOUT1	Positive
NSP8	Q68D10	SPTY2D1	Positive
NSP8	Q6DD87	ZNF787	Positive
NSP8	Q6PCB5	RSBN1L	Positive
NSP8	Q6PK81	ZNF773	Positive
NSP8	Q6RFH5	WDR74	Positive
NSP8	Q76FK4	NOL8	Positive
NSP8	Q7L2J0	MEPCE	Positive
NSP8	Q7L2Z9	CENPQ	Positive
NSP8	Q86U86	PBRM1	Positive
NSP8	Q86XZ4	SPATS2	Positive
NSP8	Q8IWF6	DENND6A	Positive
NSP8	Q8IY37	DHX37	Positive
NSP8	Q8N567	ZCCHC9	Positive
NSP8	Q8N983	MRPL43	Positive
NSP8	Q8N9T8	KRI1	Positive
NSP8	Q8NDF8	TENT4B	Positive
NSP8	Q8NEJ9	NGDN	Positive
NSP8	Q8NGJ1	OR4D6	Positive
NSP8	Q8NHH1	TTLL11	Positive
NSP8	Q8WUA4	GTF3C2	Positive
NSP8	Q8WUQ7	CACTIN	Positive
NSP8	Q8WYP5	AHCTF1	Positive
NSP8	Q96B26	EXOSC8	Positive
NSP8	Q96EL2	MRPS24	Positive
NSP8	Q96FK6	WDR89	Positive
NSP8	Q96G21	IMP4	Positive
NSP8	Q96JM3	CHAMP1	Positive
NSP8	Q96ME7	ZNF512	Positive
NSP8	Q96MX3	ZNF48	Positive
NSP8	Q99547	MPHOSPH6	Positive
NSP8	Q9BPX1	HSD17B14	Positive
NSP8	Q9BQ04	RBM4B	Positive
NSP8	Q9BRD0	BUD13	Positive
NSP8	Q9BSC4	NOL10	Positive
NSP8	Q9BVS4	RIOK2	Positive
NSP8	Q9BXS6	NUSAP1	Positive
NSP8	Q9GZL7	WDR12	Positive
NSP8	Q9GZR2	REXO4	Positive
NSP8	Q9GZR7	DDX24	Positive
NSP8	Q9H116	GZF1	Positive
NSP8	Q9H6D7	HAUS4	Positive
NSP8	Q9H6F5	CCDC86	Positive
NSP8	Q9H6S0	YTHDC2	Positive
NSP8	Q9H8G2	CAAP1	Positive
NSP8	Q9H8H2	DDX31	Positive
NSP8	Q9H9Y2	RPF1	Positive
NSP8	Q9HBE1	PATZ1	Positive
NSP8	Q9HC52	CBX8	Positive
NSP8	Q9NPE3	NOP10	Positive
NSP8	Q9NQT4	EXOSC5	Positive
NSP8	Q9NQT5	EXOSC3	Positive
NSP8	Q9NV31	IMP3	Positive
NSP8	Q9NXF1	TEX10	Positive
NSP8	Q9NY61	AATF	Positive
NSP8	Q9P1U0	POLR1H	Positive
NSP8	Q9P275	USP36	Positive
NSP8	Q9P289	STK26	Positive
NSP8	Q9P2K5	MYEF2	Positive
NSP8	Q9UGI8	TES	Positive
NSP8	Q9UGY1	NOL12	Positive
NSP8	Q9UHA3	RSL24D1	Positive
NSP8	Q9UHB9	SRP68	Positive
NSP8	Q9UKT7	FBXL3	Positive
NSP8	Q9UL40	ZNF346	Positive
NSP8	Q9ULT8	HECTD1	Positive
NSP8	Q9Y3B7	MRPL11	Positive
NSP9	A4D1E9	GTPBP10	Positive
NSP9	A6NIH7	UNC119B	Positive
NSP9	O00142	TK2	Positive
NSP9	O75494	SRSF10	Positive
NSP9	O95747	OXSR1	Positive
NSP9	P13984	GTF2F2	Positive
NSP9	P15170	GSPT1	Positive
NSP9	P26358	DNMT1	Positive
NSP9	P35555	FBN1	Positive
NSP9	P35556	FBN2	Positive
NSP9	P41091	EIF2S3	Positive
NSP9	P43897	TSFM	Positive
NSP9	P50579	METAP2	Positive
NSP9	P51114	FXR1	Positive
NSP9	P51659	HSD17B4	Positive
NSP9	P54277	PMS1	Positive
NSP9	P61962	DCAF7	Positive
NSP9	Q13123	IK	Positive
NSP9	Q14232	EIF2B1	Positive
NSP9	Q14CX7	NAA25	Positive
NSP9	Q2TAY7	SMU1	Positive
NSP9	Q5F1R6	DNAJC21	Positive
NSP9	Q5T8P6	RBM26	Positive
NSP9	Q5TBB1	RNASEH2B	Positive
NSP9	Q6NVY1	HIBCH	Positive
NSP9	Q7Z478	DHX29	Positive
NSP9	Q7Z4V5	HDGFL2	Positive
NSP9	Q7Z7A4	PXK	Positive
NSP9	Q86TU7	SETD3	Positive
NSP9	Q86V87	FHIP2B	Positive
NSP9	Q86XP3	DDX42	Positive
NSP9	Q86YT6	MIB1	Positive
NSP9	Q8IXQ4	GPALPP1	Positive
NSP9	Q8N0X7	SPART	Positive
NSP9	Q8N1G2	CMTR1	Positive
NSP9	Q8N6M0	OTUD6B	Positive
NSP9	Q8NF91	SYNE1	Positive
NSP9	Q8TD19	NEK9	Positive
NSP9	Q8WXD5	GEMIN6	Positive
NSP9	Q8WYA6	CTNNBL1	Positive
NSP9	Q92506	HSD17B8	Positive
NSP9	Q96EY8	MMAB	Positive
NSP9	Q96F45	ZNF503	Positive
NSP9	Q96M69	LRGUK	Positive
NSP9	Q96P47	AGAP3	Positive
NSP9	Q96S44	TP53RK	Positive
NSP9	Q99990	VGLL1	Positive
NSP9	Q9BVS4	RIOK2	Positive
NSP9	Q9BXJ9	NAA15	Positive
NSP9	Q9GZZ1	NAA50	Positive
NSP9	Q9NTM9	CUTC	Positive
NSP9	Q9NVM6	DNAJC17	Positive
NSP9	Q9NZ63	C9orf78	Positive
NSP9	Q9UGM6	WARS2	Positive
NSP9	Q9UKK9	NUDT5	Positive
NSP9	Q9Y450	HBS1L	Positive
NSP9	Q9Y4B5	MTCL1	Positive
ORF3A	O00186	STXBP3	Positive
ORF3A	O95573	ACSL3	Positive
ORF3A	P05423	POLR3D	Positive
ORF3A	Q12846	STX4	Positive
ORF3A	Q92734	TFG	Positive
ORF3A	Q96S66	CLCC1	Positive
ORF3A	Q9NPB0	SAYSD1	Positive
ORF3A	Q9UHD8	SEPTIN9	Positive
ORF3A	Q9Y4P3	TBL2	Positive
ORF3B	O15355	PPM1G	Positive
ORF3B	P31948	STIP1	Positive
ORF3B	P53004	BLVRA	Positive
ORF3B	P61289	PSME3	Positive
ORF3B	Q00987	MDM2	Positive
ORF3B	Q7Z6Z7	HUWE1	Positive
ORF3B	Q8N726	CDKN2A	Positive
ORF3B	Q96RG2	PASK	Positive
ORF3B	Q9P287	BCCIP	Positive
ORF6	L0R6Q1	SLC35A4	Positive
ORF6	O15173	PGRMC2	Positive
ORF6	O15504	NUP42	Positive
ORF6	O75298	RTN2	Positive
ORF6	O75817	POP7	Positive
ORF6	O95197	RTN3	Positive
ORF6	O95870	ABHD16A	Positive
ORF6	O96008	TOMM40	Positive
ORF6	P31146	CORO1A	Positive
ORF6	P35658	NUP214	Positive
ORF6	P52948	NUP98	Positive
ORF6	P78406	RAE1	Positive
ORF6	Q06136	KDSR	Positive
ORF6	Q14596	NBR1	Positive
ORF6	Q16880	UGT8	Positive
ORF6	Q3ZAQ7	VMA21	Positive
ORF6	Q53GS7	GLE1	Positive
ORF6	Q5T1J5	CHCHD2P9	Positive
ORF6	Q6KCM7	SLC25A25	Positive
ORF6	Q6NXR4	TTI2	Positive
ORF6	Q6PJI9	WDR59	Positive
ORF6	Q7Z2K6	ERMP1	Positive
ORF6	Q8IVP5	FUNDC1	Positive
ORF6	Q8N6L1	KRTCAP2	Positive
ORF6	Q8N8J7	FAM241A	Positive
ORF6	Q8N9E0	FAM133A	Positive
ORF6	Q96A57	TMEM230	Positive
ORF6	Q96AA3	RFT1	Positive
ORF6	Q96AQ6	PBXIP1	Positive
ORF6	Q96C34	RUNDC1	Positive
ORF6	Q96D05	FAM241B	Positive
ORF6	Q96GE9	DMAC1	Positive
ORF6	Q96GI7	FAM89A	Positive
ORF6	Q9BRQ6	CHCHD6	Positive
ORF6	Q9BWH2	FUNDC2	Positive
ORF6	Q9HBL7	PLGRKT	Positive
ORF6	Q9NQC3	RTN4	Positive
ORF6	Q9NZJ7	MTCH1	Positive
ORF6	Q9Y2U8	LEMD3	Positive
ORF6	Q9Y6C9	MTCH2	Positive
ORF7A	O00410	IPO5	Positive
ORF7A	O14733	MAP2K7	Positive
ORF7A	O14787	TNPO2	Positive
ORF7A	O15397	IPO8	Positive
ORF7A	O43156	TTI1	Positive
ORF7A	O43264	ZW10	Positive
ORF7A	O43752	STX6	Positive
ORF7A	O60921	HUS1	Positive
ORF7A	O75155	CAND2	Positive
ORF7A	O75691	UTP20	Positive
ORF7A	O95297	MPZL1	Positive
ORF7A	O95347	SMC2	Positive
ORF7A	O95373	IPO7	Positive
ORF7A	P04181	OAT	Positive
ORF7A	P21359	NF1	Positive
ORF7A	P34949	MPI	Positive
ORF7A	P42345	MTOR	Positive
ORF7A	P42695	NCAPD3	Positive
ORF7A	P46459	NSF	Positive
ORF7A	P50748	KNTC1	Positive
ORF7A	P54920	NAPA	Positive
ORF7A	P55060	CSE1L	Positive
ORF7A	P61923	COPZ1	Positive
ORF7A	P83436	COG7	Positive
ORF7A	Q13395	TARBP1	Positive
ORF7A	Q13535	ATR	Positive
ORF7A	Q14139	UBE4A	Positive
ORF7A	Q14974	KPNB1	Positive
ORF7A	Q15329	E2F5	Positive
ORF7A	Q15386	UBE3C	Positive
ORF7A	Q29RF7	PDS5A	Positive
ORF7A	Q53R41	FASTKD1	Positive
ORF7A	Q5SRE5	NUP188	Positive
ORF7A	Q5UIP0	RIF1	Positive
ORF7A	Q5VV42	CDKAL1	Positive
ORF7A	Q5VYK3	ECPAS	Positive
ORF7A	Q66K14	TBC1D9B	Positive
ORF7A	Q6SZW1	SARM1	Positive
ORF7A	Q6YHU6	THADA	Positive
ORF7A	Q7L1Q6	BZW1	Positive
ORF7A	Q7L5N7	LPCAT2	Positive
ORF7A	Q7Z3U7	MON2	Positive
ORF7A	Q7Z4Q2	HEATR3	Positive
ORF7A	Q86U38	NOP9	Positive
ORF7A	Q86VP6	CAND1	Positive
ORF7A	Q86WA8	LONP2	Positive
ORF7A	Q86Y56	DNAAF5	Positive
ORF7A	Q8IY95	TMEM192	Positive
ORF7A	Q8N201	INTS1	Positive
ORF7A	Q8N335	GPD1L	Positive
ORF7A	Q8NFH4	NUP37	Positive
ORF7A	Q8TAG9	EXOC6	Positive
ORF7A	Q8TCG1	CIP2A	Positive
ORF7A	Q8TEX9	IPO4	Positive
ORF7A	Q92616	GCN1	Positive
ORF7A	Q92621	NUP205	Positive
ORF7A	Q92685	ALG3	Positive
ORF7A	Q92797	SYMPK	Positive
ORF7A	Q92973	TNPO1	Positive
ORF7A	Q969Z0	TBRG4	Positive
ORF7A	Q96CB8	INTS12	Positive
ORF7A	Q96JB2	COG3	Positive
ORF7A	Q96JB5	CDK5RAP3	Positive
ORF7A	Q96KP1	EXOC2	Positive
ORF7A	Q96QU8	XPO6	Positive
ORF7A	Q96T76	MMS19	Positive
ORF7A	Q9BPX3	NCAPG	Positive
ORF7A	Q9BTW9	TBCD	Positive
ORF7A	Q9BW27	NUP85	Positive
ORF7A	Q9H0H0	INTS2	Positive
ORF7A	Q9H3U1	UNC45A	Positive
ORF7A	Q9H583	HEATR1	Positive
ORF7A	Q9H900	ZWILCH	Positive
ORF7A	Q9H9E3	COG4	Positive
ORF7A	Q9HAV4	XPO5	Positive
ORF7A	Q9HC98	NEK6	Positive
ORF7A	Q9NTI5	PDS5B	Positive
ORF7A	Q9NU22	MDN1	Positive
ORF7A	Q9NV70	EXOC1	Positive
ORF7A	Q9NXE4	SMPD4	Positive
ORF7A	Q9UBB4	ATXN10	Positive
ORF7A	Q9UBB6	NCDN	Positive
ORF7A	Q9UHI6	DDX20	Positive
ORF7A	Q9UI26	IPO11	Positive
ORF7A	Q9UIA9	XPO7	Positive
ORF7A	Q9ULK4	MED23	Positive
ORF7A	Q9UP83	COG5	Positive
ORF7A	Q9UPT9	USP22	Positive
ORF7A	Q9Y263	PLAA	Positive
ORF7A	Q9Y5L0	TNPO3	Positive
ORF7A	Q9Y678	COPG1	Positive
ORF7A	Q9Y6D6	ARFGEF1	Positive
ORF7A	Q9Y6E2	BZW2	Positive
ORF7A	Q9Y6I4	USP3	Positive
ORF8A	O00273	DFFA	Positive
ORF8A	O00469	PLOD2	Positive
ORF8A	O14773	TPP1	Positive
ORF8A	O15067	PFAS	Positive
ORF8A	O43402	EMC8	Positive
ORF8A	O60568	PLOD3	Positive
ORF8A	O60613	SELENOF	Positive
ORF8A	P04062	GBA	Positive
ORF8A	P04632	CAPNS1	Positive
ORF8A	P07237	P4HB	Positive
ORF8A	P11717	IGF2R	Positive
ORF8A	P13667	PDIA4	Positive
ORF8A	P13674	P4HA1	Positive
ORF8A	P14314	PRKCSH	Positive
ORF8A	P14625	HSP90B1	Positive
ORF8A	P17050	NAGA	Positive
ORF8A	P17655	CAPN2	Positive
ORF8A	P19623	SRM	Positive
ORF8A	P23526	AHCY	Positive
ORF8A	P27361	MAPK3	Positive
ORF8A	P27797	CALR	Positive
ORF8A	P28482	MAPK1	Positive
ORF8A	P40855	PEX19	Positive
ORF8A	P49419	ALDH7A1	Positive
ORF8A	P63151	PPP2R2A	Positive
ORF8A	P63261	ACTG1	Positive
ORF8A	Q02809	PLOD1	Positive
ORF8A	Q12797	ASPH	Positive
ORF8A	Q12907	LMAN2	Positive
ORF8A	Q13162	PRDX4	Positive
ORF8A	Q14697	GANAB	Positive
ORF8A	Q15006	EMC2	Positive
ORF8A	Q15185	PTGES3	Positive
ORF8A	Q4G0I0	CCSMST1	Positive
ORF8A	Q5BJF2	TMEM97	Positive
ORF8A	Q5T2E6	ARMH3	Positive
ORF8A	Q6NUQ4	TMEM214	Positive
ORF8A	Q7Z4H8	POGLUT3	Positive
ORF8A	Q8IV08	PLD3	Positive
ORF8A	Q8N766	EMC1	Positive
ORF8A	Q8N998	CCDC89	Positive
ORF8A	Q8NBJ5	COLGALT1	Positive
ORF8A	Q8WWX9	SELENOM	Positive
ORF8A	Q92820	GGH	Positive
ORF8A	Q93009	USP7	Positive
ORF8A	Q969H8	MYDGF	Positive
ORF8A	Q96AY3	FKBP10	Positive
ORF8A	Q96HE7	ERO1A	Positive
ORF8A	Q96KP4	CNDP2	Positive
ORF8A	Q9BRT2	UQCC2	Positive
ORF8A	Q9BS26	ERP44	Positive
ORF8A	Q9H3K2	GHITM	Positive
ORF8A	Q9H3N1	TMX1	Positive
ORF8A	Q9H488	POFUT1	Positive
ORF8A	Q9NPA0	EMC7	Positive
ORF8A	Q9NVA1	UQCC1	Positive
ORF8A	Q9NYU2	UGGT1	Positive
ORF8A	Q9P0I2	EMC3	Positive
ORF8A	Q9UMX5	NENF	Positive
ORF8A	Q9Y4L1	HYOU1	Positive
ORF8A	Q9Y673	ALG5	Positive
ORF8B	O75330	HMMR	Positive
ORF8B	O75439	PMPCB	Positive
ORF8B	O95721	SNAP29	Positive
ORF8B	P08559	PDHA1	Positive
ORF8B	P11177	PDHB	Positive
ORF8B	P41250	GARS1	Positive
ORF8B	P46199	MTIF2	Positive
ORF8B	P61604	HSPE1	Positive
ORF8B	Q10713	PMPCA	Positive
ORF8B	Q12931	TRAP1	Positive
ORF8B	Q5JRX3	PITRM1	Positive
ORF8B	Q5JTZ9	AARS2	Positive
ORF8B	Q6PI48	DARS2	Positive
ORF8B	Q96I59	NARS2	Positive
ORF8B	Q99798	ACO2	Positive
ORF8B	Q99961	SH3GL1	Positive
ORF8B	Q9BW92	TARS2	Positive
ORF8B	Q9BXW7	HDHD5	Positive
ORF8B	Q9NVH6	TMLHE	Positive
ORF8B	Q9UNM6	PSMD13	Positive
ORF8B	Q9UPY8	MAPRE3	Positive
ORF8B	Q9Y2Z4	YARS2	Positive
ORF9B	A0FGR8	ESYT2	Positive
ORF9B	O00308	WWP2	Positive
ORF9B	O15511	ARPC5	Positive
ORF9B	O43447	PPIH	Positive
ORF9B	O43747	AP1G1	Positive
ORF9B	O43929	ORC4	Positive
ORF9B	O75534	CSDE1	Positive
ORF9B	O75616	ERAL1	Positive
ORF9B	O75688	PPM1B	Positive
ORF9B	O75891	ALDH1L1	Positive
ORF9B	O94826	TOMM70	Positive
ORF9B	O95229	ZWINT	Positive
ORF9B	O95258	SLC25A14	Positive
ORF9B	O95427	PIGN	Positive
ORF9B	O95757	HSPA4L	Positive
ORF9B	O95817	BAG3	Positive
ORF9B	P07384	CAPN1	Positive
ORF9B	P07738	BPGM	Positive
ORF9B	P11172	UMPS	Positive
ORF9B	P18085	ARF4	Positive
ORF9B	P23381	WARS1	Positive
ORF9B	P24752	ACAT1	Positive
ORF9B	P26640	VARS1	Positive
ORF9B	P27448	MARK3	Positive
ORF9B	P34931	HSPA1L	Positive
ORF9B	P34932	HSPA4	Positive
ORF9B	P35813	PPM1A	Positive
ORF9B	P43686	PSMC4	Positive
ORF9B	P52565	ARHGDIA	Positive
ORF9B	P62330	ARF6	Positive
ORF9B	P78318	IGBP1	Positive
ORF9B	Q00341	HDLBP	Positive
ORF9B	Q01484	ANK2	Positive
ORF9B	Q03001	DST	Positive
ORF9B	Q07812	BAX	Positive
ORF9B	Q0VDF9	HSPA14	Positive
ORF9B	Q13257	MAD2L1	Positive
ORF9B	Q13643	FHL3	Positive
ORF9B	Q14011	CIRBP	Positive
ORF9B	Q14192	FHL2	Positive
ORF9B	Q14657	LAGE3	Positive
ORF9B	Q15013	MAD2L1BP	Positive
ORF9B	Q15072	ZNF146	Positive
ORF9B	Q6JQN1	ACAD10	Positive
ORF9B	Q6NSI4	RADX	Positive
ORF9B	Q7KZF4	SND1	Positive
ORF9B	Q7KZI7	MARK2	Positive
ORF9B	Q86WQ0	NR2C2AP	Positive
ORF9B	Q8IWA0	WDR75	Positive
ORF9B	Q8IY57	YAF2	Positive
ORF9B	Q8N5D0	WDTC1	Positive
ORF9B	Q8NBA8	DTWD2	Positive
ORF9B	Q8NBF2	NHLRC2	Positive
ORF9B	Q8NCA9	ZNF784	Positive
ORF9B	Q8TDB4	MGARP	Positive
ORF9B	Q92598	HSPH1	Positive
ORF9B	Q969F1	GTF3C6	Positive
ORF9B	Q96GD4	AURKB	Positive
ORF9B	Q96RL1	UIMC1	Positive
ORF9B	Q9BRP4	PAAF1	Positive
ORF9B	Q9BXS5	AP1M1	Positive
ORF9B	Q9GZN8	C20orf27	Positive
ORF9B	Q9HAV7	GRPEL1	Positive
ORF9B	Q9NP97	DYNLRB1	Positive
ORF9B	Q9NUJ3	TCP11L1	Positive
ORF9B	Q9NZL4	HSPBP1	Positive
ORF9B	Q9P0L2	MARK1	Positive
ORF9B	Q9UBI1	COMMD3	Positive
ORF9B	Q9UHD1	CHORDC1	Positive
ORF9B	Q9UKB3	DNAJC12	Positive
ORF9B	Q9UKJ3	GPATCH8	Positive
ORF9B	Q9UKM7	MAN1B1	Positive
ORF9B	Q9UL15	BAG5	Positive
ORF9B	Q9UL46	PSME2	Positive
ORF9B	Q9UNE7	STUB1	Positive
ORF9B	Q9Y3F4	STRAP	Positive
ORF9B	Q9Y6N1	COX11	Positive
ORF9C	B2RTY4	MYO9A	Positive
ORF9C	L0R8F8	MIEF1	Positive
ORF9C	O00192	ARVCF	Positive
ORF9C	O00469	PLOD2	Positive
ORF9C	O14727	APAF1	Positive
ORF9C	O14818	PSMA7	Positive
ORF9C	O43292	GPAA1	Positive
ORF9C	O43822	CFAP410	Positive
ORF9C	O94826	TOMM70	Positive
ORF9C	O94927	HAUS5	Positive
ORF9C	O95071	UBR5	Positive
ORF9C	O95295	SNAPIN	Positive
ORF9C	O95396	MOCS3	Positive
ORF9C	O96000	NDUFB10	Positive
ORF9C	P05423	POLR3D	Positive
ORF9C	P08237	PFKM	Positive
ORF9C	P17858	PFKL	Positive
ORF9C	P18074	ERCC2	Positive
ORF9C	P27540	ARNT	Positive
ORF9C	P28340	POLD1	Positive
ORF9C	P33897	ABCD1	Positive
ORF9C	P43378	PTPN9	Positive
ORF9C	P49642	PRIM1	Positive
ORF9C	P49643	PRIM2	Positive
ORF9C	P50336	PPOX	Positive
ORF9C	P50395	GDI2	Positive
ORF9C	P50548	ERF	Positive
ORF9C	P82914	MRPS15	Positive
ORF9C	Q01813	PFKP	Positive
ORF9C	Q0P651	ABHD18	Positive
ORF9C	Q12772	SREBF2	Positive
ORF9C	Q12872	SFSWAP	Positive
ORF9C	Q15051	IQCB1	Positive
ORF9C	Q15067	ACOX1	Positive
ORF9C	Q567U6	CCDC93	Positive
ORF9C	Q58WW2	DCAF6	Positive
ORF9C	Q5JSJ4	INTS6L	Positive
ORF9C	Q5JTJ3	COA6	Positive
ORF9C	Q5SNT2	TMEM201	Positive
ORF9C	Q5T4S7	UBR4	Positive
ORF9C	Q5VUD6	DIPK1B	Positive
ORF9C	Q643R3	LPCAT4	Positive
ORF9C	Q6IC98	GRAMD4	Positive
ORF9C	Q6NUM9	RETSAT	Positive
ORF9C	Q6P9B9	INTS5	Positive
ORF9C	Q6SZW1	SARM1	Positive
ORF9C	Q6UW68	TMEM205	Positive
ORF9C	Q70CQ3	USP30	Positive
ORF9C	Q75QN2	INTS8	Positive
ORF9C	Q7Z3B4	NUP54	Positive
ORF9C	Q7Z7A3	CTU1	Positive
ORF9C	Q7Z7H8	MRPL10	Positive
ORF9C	Q86U38	NOP9	Positive
ORF9C	Q86UT6	NLRX1	Positive
ORF9C	Q8IX90	SKA3	Positive
ORF9C	Q8IZ83	ALDH16A1	Positive
ORF9C	Q8N2G8	GHDC	Positive
ORF9C	Q8N4L2	PIP4P2	Positive
ORF9C	Q8N5N7	MRPL50	Positive
ORF9C	Q8NBM4	UBAC2	Positive
ORF9C	Q8NDI1	EHBP1	Positive
ORF9C	Q8NEN9	PDZD8	Positive
ORF9C	Q8NFZ5	TNIP2	Positive
ORF9C	Q8NGZ2	OR14K1	Positive
ORF9C	Q8TD30	GPT2	Positive
ORF9C	Q92947	GCDH	Positive
ORF9C	Q92994	BRF1	Positive
ORF9C	Q96AX1	VPS33A	Positive
ORF9C	Q96DF8	ESS2	Positive
ORF9C	Q96EU6	RRP36	Positive
ORF9C	Q96G46	DUS3L	Positive
ORF9C	Q96GE4	CEP95	Positive
ORF9C	Q96HJ9	FMC1	Positive
ORF9C	Q96PV7	FAM193B	Positive
ORF9C	Q96PY6	NEK1	Positive
ORF9C	Q99567	NUP88	Positive
ORF9C	Q99741	CDC6	Positive
ORF9C	Q9BQE4	SELENOS	Positive
ORF9C	Q9BTA9	WAC	Positive
ORF9C	Q9BU61	NDUFAF3	Positive
ORF9C	Q9BV35	SLC25A23	Positive
ORF9C	Q9BW61	DDA1	Positive
ORF9C	Q9BWH2	FUNDC2	Positive
ORF9C	Q9BWH6	RPAP1	Positive
ORF9C	Q9BWM7	SFXN3	Positive
ORF9C	Q9BYD6	MRPL1	Positive
ORF9C	Q9C026	TRIM9	Positive
ORF9C	Q9C0C7	AMBRA1	Positive
ORF9C	Q9C0E8	LNPK	Positive
ORF9C	Q9GZY4	COA1	Positive
ORF9C	Q9H0I2	ENKD1	Positive
ORF9C	Q9H158	PCDHAC1	Positive
ORF9C	Q9H4Z3	PCIF1	Positive
ORF9C	Q9H6Y7	RNF167	Positive
ORF9C	Q9H7H0	METTL17	Positive
ORF9C	Q9H8K7	PAAT	Positive
ORF9C	Q9HBL7	PLGRKT	Positive
ORF9C	Q9HBZ2	ARNT2	Positive
ORF9C	Q9NRD5	PICK1	Positive
ORF9C	Q9NRK6	ABCB10	Positive
ORF9C	Q9NS73	MBIP	Positive
ORF9C	Q9NSE4	IARS2	Positive
ORF9C	Q9NSI2	SLX9	Positive
ORF9C	Q9NT22	EMILIN3	Positive
ORF9C	Q9NU22	MDN1	Positive
ORF9C	Q9NW81	DMAC2	Positive
ORF9C	Q9NX40	OCIAD1	Positive
ORF9C	Q9NX61	TMEM161A	Positive
ORF9C	Q9NXK8	FBXL12	Positive
ORF9C	Q9P215	POGK	Positive
ORF9C	Q9P2E5	CHPF2	Positive
ORF9C	Q9UBN7	HDAC6	Positive
ORF9C	Q9UG56	PISD	Positive
ORF9C	Q9UH62	ARMCX3	Positive
ORF9C	Q9UHR6	ZNHIT2	Positive
ORF9C	Q9UL03	INTS6	Positive
ORF9C	Q9UQ84	EXO1	Positive
ORF9C	Q9Y276	BCS1L	Positive
ORF9C	Q9Y2B2	PIGL	Positive
ORF9C	Q9Y2Z2	MTO1	Positive
ORF9C	Q9Y399	MRPS2	Positive
ORF9C	Q9Y3D5	MRPS18C	Positive
ORF9C	Q9Y4C1	KDM3A	Positive
S	P49589	CARS1	Positive
S	Q58FF7	HSP90AB3P	Positive
S	Q7Z5G4	GOLGA7	Positive
S	Q8NB49	ATP11C	Positive
S	Q96DZ1	ERLEC1	Positive
S	Q9C0B5	ZDHHC5	Positive
S	Q9NV96	TMEM30A	Positive
NSP7	P18074	ERCC2	Negative
NSP14	Q9UPQ0	LIMCH1	Negative
NSP5	P14735	IDE	Negative
NSP6	P24752	ACAT1	Negative
ORF3A	Q96G46	DUS3L	Negative
NSP6	Q13546	RIPK1	Negative
NSP16	P05091	ALDH2	Negative
NSP4	Q9NVJ2	ARL8B	Negative
NSP14	O75821	EIF3G	Negative
ORF9B	Q9Y4W6	AFG3L2	Negative
NSP9	P61962	DCAF7	Negative
NSP14	Q9Y262	EIF3L	Negative
M	Q86SQ0	PHLDB2	Negative
ORF3A	Q92536	SLC7A6	Negative
NSP6	Q9UL40	ZNF346	Negative
M	Q14697	GANAB	Negative
ORF9B	Q8TD30	GPT2	Negative
M	Q96P16	RPRD1A	Negative
NSP14	Q8WXW3	PIBF1	Negative
NSP5_C145A	Q13948	CUX1	Negative
ORF6	Q9NPE3	NOP10	Negative
ORF9B	O14732	IMPA2	Negative
NSP11	Q8IY81	FTSJ3	Negative
NSP15	Q70EL4	USP43	Negative
NSP8	P78318	IGBP1	Negative
NSP7	O43156	TTI1	Negative
NSP16	O43291	SPINT2	Negative
NSP10	P04049	RAF1	Negative
NSP13	P10620	MGST1	Negative
NSP8	P04632	CAPNS1	Negative
NSP5	Q9H7F0	ATP13A3	Negative
ORF8A	Q03001	DST	Negative
NSP7	Q96A57	TMEM230	Negative
ORF3B	Q86UT6	NLRX1	Negative
NSP4	Q5F1R6	DNAJC21	Negative
ORF9B	Q9ULV0	MYO5B	Negative
NSP14	O43264	ZW10	Negative
NSP14	Q76I76	SSH2	Negative
NSP14	Q7Z3J2	VPS35L	Negative
ORF3B	O43390	HNRNPR	Negative
NSP11	A6NIH7	UNC119B	Negative
N	Q96S66	CLCC1	Negative
S	Q4KMZ1	IQCC	Negative
NSP16	Q9BRP4	PAAF1	Negative
ORF8B	Q9H4Z3	PCIF1	Negative
NSP8	O14908	GIPC1	Negative
NSP1	Q96EA4	SPDL1	Negative
NSP9	Q8WVP7	LMBR1	Negative
NSP1	Q9BRJ2	MRPL45	Negative
NSP7	A6ZKI3	RTL8C	Negative
E	Q4V328	GRIPAP1	Negative
M	Q96B26	EXOSC8	Negative
N	P31948	STIP1	Negative
ORF7A	Q9P0L2	MARK1	Negative
NSP14	Q15652	JMJD1C	Negative
NSP13	Q8N6R0	METTL13	Negative
NSP4	Q86SQ0	PHLDB2	Negative
NSP2	Q6PJI9	WDR59	Negative
ORF3B	Q7L1Q6	BZW1	Negative
ORF6	Q5JRX3	PITRM1	Negative
NSP6	P11166	SLC2A1	Negative
E	Q7Z4Q2	HEATR3	Negative
ORF8B	P26358	DNMT1	Negative
N	Q92900	UPF1	Negative
NSP11	Q9NRZ7	AGPAT3	Negative
S	Q9P2I0	CPSF2	Negative
NSP2	Q8N998	CCDC89	Negative
NSP5	Q53GS7	GLE1	Negative
NSP13	A4D1E9	GTPBP10	Negative
NSP4	Q92900	UPF1	Negative
M	O15173	PGRMC2	Negative
NSP10	Q9BQ75	CMSS1	Negative
NSP16	Q92747	ARPC1A	Negative
NSP14	Q5VYK3	ECPAS	Negative
NSP8	Q5T5P2	KIAA1217	Negative
ORF9C	Q8N8Y2	ATP6V0D2	Negative
ORF7A	P20339	RAB5A	Negative
NSP1	Q7Z4Q2	HEATR3	Negative
NSP14	Q9NS73	MBIP	Negative
NSP16	Q6Y1H2	HACD2	Negative
ORF3B	Q92621	NUP205	Negative
NSP6	Q96LR5	UBE2E2	Negative
NSP7	Q9UM54	MYO6	Negative
ORF8A	Q96JJ7	TMX3	Negative
NSP5_C145A	P61289	PSME3	Negative
NSP8	Q969X5	ERGIC1	Negative
NSP11	Q8WU58	FAM222B	Negative
ORF3B	Q10469	MGAT2	Negative
NSP10	Q9NP97	DYNLRB1	Negative
NSP6	P25490	YY1	Negative
NSP7	Q8IYE1	CCDC13	Negative
NSP15	Q7L8L6	FASTKD5	Negative
ORF6	P13498	CYBA	Negative
ORF8B	Q9H488	POFUT1	Negative
NSP8	A8K8P3	SFI1	Negative
N	Q9NVI1	FANCI	Negative
NSP4	O15162	PLSCR1	Negative
ORF7A	P50748	KNTC1	Negative
NSP12	Q13310	PABPC4	Negative
ORF7A	Q92499	DDX1	Negative
ORF9C	Q9BVK8	TMEM147	Negative
ORF9B	Q9NX61	TMEM161A	Negative
ORF3B	Q9H814	PHAX	Negative
NSP2	A5PL33	KRBA1	Negative
NSP16	Q9Y4C8	RBM19	Negative
ORF3B	Q96AY3	FKBP10	Negative
NSP16	Q8IZ83	ALDH16A1	Negative
NSP12	Q12797	ASPH	Negative
ORF3A	Q9H490	PIGU	Negative
NSP14	Q96HJ9	FMC1	Negative
ORF9B	Q9H490	PIGU	Negative
NSP16	Q96T76	MMS19	Negative
NSP16	O75381	PEX14	Negative
NSP5_C145A	Q9NW81	DMAC2	Negative
ORF8B	Q96AQ6	PBXIP1	Negative
NSP6	Q92908	GATA6	Negative
NSP6	Q01813	PFKP	Negative
NSP5_C145A	P42356	PI4KA	Negative
ORF3A	A8MYB1	TMCO5B	Negative
ORF9B	A3KN83	SBNO1	Negative
NSP6	P82663	MRPS25	Negative
E	Q9NPB0	SAYSD1	Negative
NSP5	Q5TBB1	RNASEH2B	Negative
ORF6	P82663	MRPS25	Negative
NSP12	Q9HBL7	PLGRKT	Negative
ORF6	O95295	SNAPIN	Negative
NSP5	Q8NEW0	SLC30A7	Negative
ORF8A	Q5JSZ5	PRRC2B	Negative
NSP12	Q96HP0	DOCK6	Negative
NSP6	Q0VDF9	HSPA14	Negative
NSP12	Q6ZRY4	RBPMS2	Negative
ORF9B	P61011	SRP54	Negative
ORF7A	A6NIH7	UNC119B	Negative
ORF3B	Q15032	R3HDM1	Negative
NSP1	Q6JQN1	ACAD10	Negative
NSP12	Q9Y256	RCE1	Negative
ORF3A	O43772	SLC25A20	Negative
NSP6	Q8N2G8	GHDC	Negative
ORF8B	O75688	PPM1B	Negative
NSP5_C145A	Q13257	MAD2L1	Negative
NSP8	Q13948	CUX1	Negative
NSP13	P40763	STAT3	Negative
E	P05091	ALDH2	Negative
ORF8B	P05091	ALDH2	Negative
ORF7A	Q96NB2	SFXN2	Negative
NSP10	Q96K30	RITA1	Negative
NSP4	Q6NVY1	HIBCH	Negative
NSP9	Q9NSI2	SLX9	Negative
NSP8	Q9BWT7	CARD10	Negative
S	Q14011	CIRBP	Negative
NSP1	Q9NWS8	RMND1	Negative
N	Q96AY4	TTC28	Negative
ORF7A	O76021	RSL1D1	Negative
N	P51965	UBE2E1	Negative
ORF9C	Q9BPX1	HSD17B14	Negative
NSP8	Q29RF7	PDS5A	Negative
ORF7A	Q5T160	RARS2	Negative
ORF9B	Q9NZ63	C9orf78	Negative
NSP14	Q14CZ7	FASTKD3	Negative
NSP8	Q9BW92	TARS2	Negative
M	Q9H8G2	CAAP1	Negative
ORF8A	Q7Z406	MYH14	Negative
NSP13	Q9C0E2	XPO4	Negative
NSP10	Q9GZY4	COA1	Negative
NSP8	Q2NL68	PROSER3	Negative
NSP14	Q5SZL2	CEP85L	Negative
NSP10	Q8N4L2	PIP4P2	Negative
NSP11	Q92820	GGH	Negative
ORF3A	O75947	ATP5PD	Negative
NSP2	Q8NBJ4	GOLM1	Negative
ORF8A	Q00987	MDM2	Negative
ORF9B	P32189	GK	Negative
NSP8	Q14697	GANAB	Negative
ORF8A	P15170	GSPT1	Negative
NSP13	P50579	METAP2	Negative
S	Q9H3K2	GHITM	Negative
NSP8	Q9ULW3	ABT1	Negative
NSP16	Q9H488	POFUT1	Negative
N	Q9BRD0	BUD13	Negative
ORF3B	Q13615	MTMR3	Negative
NSP13	Q7Z4W1	DCXR	Negative
NSP5	P61313	RPL15	Negative
NSP7	Q7Z7A4	PXK	Negative
NSP5_C145A	P98194	ATP2C1	Negative
ORF7A	P09493	TPM1	Negative
ORF6	Q13643	FHL3	Negative
NSP7	Q9UFW8	CGGBP1	Negative
NSP13	O94826	TOMM70	Negative
ORF3B	P06396	GSN	Negative
M	Q6Q0C0	TRAF7	Negative
NSP9	Q96TC7	RMDN3	Negative
NSP8	P11166	SLC2A1	Negative
NSP9	P51530	DNA2	Negative
NSP13	O75787	ATP6AP2	Negative
ORF8B	O00203	AP3B1	Negative
NSP6	Q96M89	CCDC138	Negative
ORF6	Q5BKZ1	ZNF326	Negative
M	Q9H300	PARL	Negative
ORF6	P61962	DCAF7	Negative
N	Q8TEX9	IPO4	Negative
NSP11	Q9HCJ0	TNRC6C	Negative
NSP5	Q96M89	CCDC138	Negative
NSP11	Q68D10	SPTY2D1	Negative
ORF3B	Q6P1Q0	LETMD1	Negative
NSP13	O00410	IPO5	Negative
NSP7	P35670	ATP7B	Negative
NSP9	P55011	SLC12A2	Negative
ORF8A	O00411	POLRMT	Negative
NSP8	P49768	PSEN1	Negative
NSP14	O94766	B3GAT3	Negative
NSP6	Q9NUJ3	TCP11L1	Negative
NSP13	Q15070	OXA1L	Negative
ORF7A	P14735	IDE	Negative
NSP10	Q96A54	ADIPOR1	Negative
NSP1	P18077	RPL35A	Negative
NSP16	Q8N5G0	SMIM20	Negative
NSP5	Q9H871	RMND5A	Negative
ORF9C	Q9BYD6	MRPL1	Negative
NSP14	O43929	ORC4	Negative
NSP10	P27361	MAPK3	Negative
NSP6	Q9H490	PIGU	Negative
NSP1	Q9HAU0	PLEKHA5	Negative
M	Q96SN8	CDK5RAP2	Negative
ORF8A	Q9P2W9	STX18	Negative
ORF8B	O15014	ZNF609	Negative
ORF9B	Q9UFG5	C19orf25	Negative
E	Q6ZXV5	TMTC3	Negative
NSP15	O75330	HMMR	Negative
NSP7	Q66K14	TBC1D9B	Negative
NSP2	Q5SZL2	CEP85L	Negative
NSP11	Q9BVC6	TMEM109	Negative
NSP13	O15371	EIF3D	Negative
M	Q7L2Z9	CENPQ	Negative
M	Q9P2K5	MYEF2	Negative
NSP2	O95772	STARD3NL	Negative
ORF7A	Q8TB37	NUBPL	Negative
ORF7A	Q96AA3	RFT1	Negative
NSP8	Q9UHA3	RSL24D1	Negative
NSP6	Q86XP3	DDX42	Negative
M	Q8TEM1	NUP210	Negative
NSP5_C145A	Q7L2H7	EIF3M	Negative
NSP8	O14981	BTAF1	Negative
ORF7A	O14744	PRMT5	Negative
NSP16	O15127	SCAMP2	Negative
ORF6	Q7Z2K6	ERMP1	Negative
NSP16	P00414	MT-CO3	Negative
NSP11	O76095	JTB	Negative
ORF3B	Q9UG56	PISD	Negative
ORF7A	Q15011	HERPUD1	Negative
NSP2	O14787	TNPO2	Negative
NSP2	Q12893	TMEM115	Negative
NSP6	Q14CZ7	FASTKD3	Negative
NSP10	Q9Y6D9	MAD1L1	Negative
E	Q9NT22	EMILIN3	Negative
S	Q5VW38	GPR107	Negative
NSP14	Q96S66	CLCC1	Negative
NSP16	Q9P287	BCCIP	Negative
NSP6	Q9Y608	LRRFIP2	Negative
S	Q52LJ0	FAM98B	Negative
NSP16	Q5H8A4	PIGG	Negative
NSP11	Q9Y287	ITM2B	Negative
ORF3B	P68402	PAFAH1B2	Negative
NSP4	Q9Y4C1	KDM3A	Negative
NSP7	Q9NRD5	PICK1	Negative
ORF7A	Q7Z4W1	DCXR	Negative
ORF7A	O75179	ANKRD17	Negative
NSP10	P13667	PDIA4	Negative
M	Q13206	DDX10	Negative
ORF6	Q9C026	TRIM9	Negative
E	Q9BRD0	BUD13	Negative
NSP4	Q8IWR0	ZC3H7A	Negative
NSP10	Q6PJG6	BRAT1	Negative
NSP15	Q96DF8	ESS2	Negative
NSP9	Q96KC8	DNAJC1	Negative
ORF8A	Q9C0D3	ZYG11B	Negative
NSP10	O14733	MAP2K7	Negative
NSP10	Q9UBV7	B4GALT7	Negative
NSP4	Q99595	TIMM17A	Negative
ORF6	Q13948	CUX1	Negative
ORF3B	Q8NCA9	ZNF784	Negative
NSP12	O60518	RANBP6	Negative
NSP4	Q86TU7	SETD3	Negative
NSP5_C145A	Q8N357	SLC35F6	Negative
NSP9	Q92734	TFG	Negative
ORF3A	Q03001	DST	Negative
NSP7	Q9H6F5	CCDC86	Negative
ORF8A	Q6UW02	CYP20A1	Negative
NSP9	P28838	LAP3	Negative
NSP1	Q02338	BDH1	Negative
ORF9B	P04062	GBA	Negative
NSP9	O76024	WFS1	Negative
NSP16	Q9BQ67	GRWD1	Negative
NSP16	Q9UHD1	CHORDC1	Negative
NSP11	Q96N16	JAKMIP1	Negative
S	O95747	OXSR1	Negative
NSP8	Q15329	E2F5	Negative
NSP5_C145A	Q8N0X7	SPART	Negative
NSP16	Q9NVV0	TMEM38B	Negative
NSP8	Q9NSI2	SLX9	Negative
NSP6	O94826	TOMM70	Negative
NSP9	Q9BRQ6	CHCHD6	Negative
NSP11	Q9UG56	PISD	Negative
S	Q9Y4I1	MYO5A	Negative
NSP1	Q9UHI6	DDX20	Negative
ORF3B	Q9H0I2	ENKD1	Negative
N	Q9UBN7	HDAC6	Negative
NSP4	Q9H8G2	CAAP1	Negative
NSP16	P40429	RPL13A	Negative
NSP6	Q8TB37	NUBPL	Negative
NSP6	Q13232	NME3	Negative
NSP4	Q0P651	ABHD18	Negative
NSP5	P36507	MAP2K2	Negative
NSP5_C145A	Q9ULK4	MED23	Negative
ORF8B	Q96DA6	DNAJC19	Negative
NSP7	P10071	GLI3	Negative
ORF9B	O14733	MAP2K7	Negative
NSP10	P62341	SELENOT	Negative
ORF6	A8K8P3	SFI1	Negative
NSP13	Q86WQ0	NR2C2AP	Negative
NSP12	P08559	PDHA1	Negative
NSP1	Q15111	PLCL1	Negative
ORF7A	Q02543	RPL18A	Negative
NSP14	Q8WUF5	PPP1R13L	Negative
ORF9C	Q15800	MSMO1	Negative
ORF3B	Q96S55	WRNIP1	Negative
NSP8	Q9P215	POGK	Negative
NSP5	Q9H9S3	SEC61A2	Negative
E	A8K8P3	SFI1	Negative
NSP16	Q8NCA5	FAM98A	Negative
NSP16	Q9UHW5	GPN3	Negative
NSP12	Q96HV5	TMEM41A	Negative
NSP9	O14524	NEMP1	Negative
ORF8B	Q9NUN5	LMBRD1	Negative
NSP15	Q96QD8	SLC38A2	Negative
ORF6	Q96GE9	DMAC1	Negative
ORF3A	Q9Y4C8	RBM19	Negative
NSP7	P09132	SRP19	Negative
NSP12	Q8N183	NDUFAF2	Negative
NSP10	P28289	TMOD1	Negative
ORF3A	Q8TBF5	PIGX	Negative
NSP16	Q99805	TM9SF2	Negative
ORF8A	Q96NB1	CEP20	Negative
NSP6	Q9UBN7	HDAC6	Negative
N	Q96SB4	SRPK1	Negative
NSP7	O75381	PEX14	Negative
ORF9C	P33527	ABCC1	Negative
NSP13	Q92540	SMG7	Negative
NSP2	O95684	CEP43	Negative
ORF6	Q93009	USP7	Negative
NSP7	P49593	PPM1F	Negative
S	Q4V328	GRIPAP1	Negative
M	Q96FZ5	CMTM7	Negative
NSP8	Q96M86	DNHD1	Negative
NSP13	Q15329	E2F5	Negative
NSP8	Q9Y3U8	RPL36	Negative
ORF9C	P28340	POLD1	Negative
NSP13	P22392	NME2	Negative
S	Q96AY3	FKBP10	Negative
NSP2	Q8IXI1	RHOT2	Negative
NSP11	Q08345	DDR1	Negative
NSP2	Q9NQ55	PPAN	Negative
NSP12	Q8NDI1	EHBP1	Negative
NSP12	Q14CX7	NAA25	Negative
NSP12	Q9C0B5	ZDHHC5	Negative
NSP4	Q9UKD2	MRTO4	Negative
NSP16	Q9BXS5	AP1M1	Negative
NSP5	P52701	MSH6	Negative
NSP15	Q13724	MOGS	Negative
ORF3B	Q9NYH9	UTP6	Negative
NSP11	P07237	P4HB	Negative
NSP8	P55072	VCP	Negative
S	Q9H9E3	COG4	Negative
ORF3A	Q05639	EEF1A2	Negative
E	P10398	ARAF	Negative
NSP12	P24539	ATP5PB	Negative
NSP5_C145A	Q96DF8	ESS2	Negative
NSP4	Q9NYP7	ELOVL5	Negative
ORF7A	Q9Y617	PSAT1	Negative
ORF8B	Q99547	MPHOSPH6	Negative
ORF7A	Q9P275	USP36	Negative
NSP12	Q9GZR7	DDX24	Negative
NSP16	O95573	ACSL3	Negative
ORF6	Q92828	CORO2A	Negative
S	Q3KP31	ZNF791	Negative
M	Q5JRX3	PITRM1	Negative
NSP8	P41208	CETN2	Negative
NSP9	P29084	GTF2E2	Negative
ORF9C	O15243	LEPROT	Negative
NSP10	Q13546	RIPK1	Negative
NSP16	Q9C0E2	XPO4	Negative
NSP11	O75063	FAM20B	Negative
NSP13	Q9NWU2	GID8	Negative
NSP1	Q15382	RHEB	Negative
NSP9	P56556	NDUFA6	Negative
ORF3B	P07738	BPGM	Negative
NSP2	Q9Y385	UBE2J1	Negative
NSP9	Q96AA3	RFT1	Negative
NSP6	O15127	SCAMP2	Negative
NSP7	Q9NWZ5	UCKL1	Negative
NSP2	Q13283	G3BP1	Negative
NSP10	O14639	ABLIM1	Negative
NSP15	Q8TF46	DIS3L	Negative
N	O00560	SDCBP	Negative
NSP13	A8MYB1	TMCO5B	Negative
NSP16	Q15051	IQCB1	Negative
NSP1	Q58WW2	DCAF6	Negative
ORF9B	P78345	RPP38	Negative
ORF9C	P42025	ACTR1B	Negative
ORF8B	Q96M89	CCDC138	Negative
NSP9	P04062	GBA	Negative
NSP13	O95071	UBR5	Negative
NSP15	Q2TAA5	ALG11	Negative
NSP12	Q9BPX5	ARPC5L	Negative
ORF3B	Q7Z7A4	PXK	Negative
ORF3A	Q14764	MVP	Negative
NSP5	Q9GZN8	C20orf27	Negative
NSP8	Q06136	KDSR	Negative
NSP4	Q15125	EBP	Negative
NSP15	Q96HJ9	FMC1	Negative
NSP15	O75352	MPDU1	Negative
ORF9C	P82675	MRPS5	Negative
NSP12	O94829	IPO13	Negative
NSP11	Q9HBZ2	ARNT2	Negative
NSP6	Q92538	GBF1	Negative
NSP15	Q99547	MPHOSPH6	Negative
NSP2	P10398	ARAF	Negative
NSP16	O95490	ADGRL2	Negative
E	Q96P70	IPO9	Negative
NSP15	P13984	GTF2F2	Negative
ORF3A	Q68D10	SPTY2D1	Negative
N	Q4KMZ1	IQCC	Negative
ORF6	P51948	MNAT1	Negative
ORF9B	Q9H9S3	SEC61A2	Negative
NSP4	Q9NP97	DYNLRB1	Negative
ORF8A	Q4G0I0	CCSMST1	Negative
NSP15	Q86UK7	ZNF598	Negative
[truncated: 1,126 more rows]

## Sheet: Table S3
Supplementary Table S3: SARS-CoV-2-human PPI testing set from Gordon et al., 2020 (PMID:7808408; Related to Fig. 1c)
SARS-CoV-2 protein name	UniProt ID for human proteins	Human protein name
M	O75439	PMPCB
M	O75787	ATP6AP2
M	O94874	UFL1
M	O95070	YIF1A
M	P03923	MT-ND6
M	P05026	ATP1B1
M	P13637	ATP1A3
M	P48556	PSMD8
M	P48735	IDH2
M	P61160	ACTR2
M	Q00765	REEP5
M	Q10713	PMPCA
M	Q13433	SLC39A6
M	Q5HYK3	COQ5
M	Q6PML9	SLC30A9
M	Q86TW2	ADCK1
M	Q8WUM0	NUP133
M	Q92990	GLMN
M	Q96HR9	REEP6
M	Q96HW7	INTS4
M	Q96KC2	ARL5B
M	Q96NT5	SLC46A1
M	Q9BQT8	SLC25A21
M	Q9BSJ2	TUBGCP2
M	Q9BX73	TM2D2
M	Q9C0E2	XPO4
M	Q9NQC3	RTN4
M	Q9NTX5	ECHDC1
M	Q9NVH2	INTS7
M	Q9NX07	TRNAU1AP
M	Q9UBU6	FAM8A1
M	Q9UGJ1	TUBGCP4
M	Q9Y312	AAR2
N	O43818	RRP9
N	P19784	CSNK2A2
N	P67870	CSNK2B
N	P68400	CSNK2A1
N	Q13283	G3BP1
N	Q6WKZ4	RAB11FIP1
N	Q8IX01	SUGP2
N	Q8NCA5	FAM98A
N	Q8TAD8	SNIP1
N	Q92879	CELF1
N	Q9NUD5	ZCCHC3
N	Q9UN86	G3BP2
NSP1	P09884	POLA1
NSP1	P49642	PRIM1
NSP1	P49643	PRIM2
NSP1	Q14181	POLA2
NSP1	Q96CM3	RPUSD4
NSP1	Q99959	PKP2
NSP10	Q6Q0C0	TRAF7
NSP10	Q969X5	ERGIC1
NSP10	Q9HAV7	GRPEL1
NSP12	A3KN83	SBNO1
NSP12	O14874	BCKDK
NSP12	O15014	ZNF609
NSP12	O43347	MSI1
NSP12	O60563	CCNT1
NSP12	O75592	MYCBP2
NSP12	O95391	SLU7
NSP12	P0C2W1	FBXO45
NSP12	P0CG31	ZNF286B
NSP12	P15923	TCF3
NSP12	P43304	GPD2
NSP12	P47928	ID4
NSP12	P48431	SOX2
NSP12	Q13033	STRN3
NSP12	Q13546	RIPK1
NSP12	Q14671	PUM1
NSP12	Q2NL68	PROSER3
NSP12	Q2T9J0	TYSND1
NSP12	Q5EBL8	PDZD11
NSP12	Q5JSZ5	PRRC2B
NSP12	Q5T6F2	UBAP2
NSP12	Q5VUA4	ZNF318
NSP12	Q6NXT1	ANKRD54
NSP12	Q6P2H3	CEP85
NSP12	Q6UUV7	CRTC3
NSP12	Q6W2J9	BCOR
NSP12	Q70EL1	USP54
NSP12	Q71RC9	SMIM5
NSP12	Q8IWR0	ZC3H7A
NSP12	Q92615	LARP4B
NSP12	Q92908	GATA6
NSP12	Q93062	RBPMS
NSP12	Q96DN5	TBC1D31
NSP12	Q96IZ5	RBM41
NSP12	Q99081	TCF12
NSP12	Q9BYJ9	YTHDF1
NSP12	Q9H2H8	PPIL3
NSP12	Q9HAU0	PLEKHA5
NSP13	O75506	HSBP1
NSP15	P62330	ARF6
NSP2	O14975	SLC27A2
NSP2	O60573	EIF4E2
NSP2	P52306	RAP1GDS1
NSP2	Q12768	WASHC5
NSP2	Q2M389	WASHC4
NSP2	Q5T1M5	FKBP15
NSP2	Q96QK1	VPS35
NSP4	P10619	CTSA
NSP4	P14735	IDE
NSP4	P62072	TIMM10
NSP4	Q9BSF4	TIMM29
NSP4	Q9Y5J6	TIMM10B
NSP4	Q9Y5J7	TIMM9
NSP6	P03928	MT-ATP8
NSP6	Q15904	ATP6AP1
NSP6	Q99720	SIGMAR1
NSP7	A8MTT3	CEBPZOS
NSP7	O00116	AGPS
NSP7	O43169	CYB5B
NSP7	O95573	ACSL3
NSP7	P00167	CYB5A
NSP7	P00387	CYB5R3
NSP7	P30519	HMOX2
NSP7	P51148	RAB5C
NSP7	P51149	RAB7A
NSP7	P56378	ATP5MJ
NSP7	P61006	RAB8A
NSP7	P61019	RAB2A
NSP7	P61026	RAB10
NSP7	P61586	RHOA
NSP7	P62820	RAB1A
NSP7	P62873	GNB1
NSP7	P63218	GNG5
NSP7	P84095	RHOG
NSP7	P84157	MXRA7
NSP7	Q5VT66	MTARC1
NSP7	Q8IUR0	TRAPPC5
NSP7	Q8N183	NDUFAF2
NSP7	Q8N5Y8	PARP16
NSP7	Q8NBI6	XXYLT1
NSP7	Q8NBX0	SCCPDH
NSP7	Q8WTV0	SCARB1
NSP7	Q8WVC6	DCAKD
NSP7	Q92520	FAM3C
NSP7	Q96DA6	DNAJC19
NSP7	Q96HJ9	FMC1
NSP7	Q9H0U4	RAB1B
NSP7	Q9NX62	BPNT2
NSP7	Q9UHQ9	CYB5R1
NSP8	O15504	NUP42
NSP8	O60508	CDC40
NSP8	O95260	ATE1
NSP8	O95707	POP4
NSP8	O96028	NSD2
NSP8	P52756	RBM5
NSP8	P82663	MRPS25
NSP8	Q4G0J3	LARP7
NSP8	Q86U86	PBRM1
NSP8	Q8N3Z6	ZCCHC7
NSP8	Q8NDF8	TENT4B
NSP8	Q8NGJ1	OR4D6
NSP8	Q8TD57	DNAH3
NSP8	Q96B26	EXOSC8
NSP8	Q99547	MPHOSPH6
NSP8	Q9BSC4	NOL10
NSP8	Q9BYD2	MRPL9
NSP8	Q9HD40	SEPSECS
NSP8	Q9P2X3	IMPACT
NSP8	Q9ULT8	HECTD1
NSP8	Q9Y399	MRPS2
NSP9	P13984	GTF2F2
NSP9	P35555	FBN1
NSP9	P35556	FBN2
NSP9	P35658	NUP214
NSP9	P37198	NUP62
NSP9	Q14766	LTBP1
NSP9	Q7Z3B4	NUP54
NSP9	Q86YT6	MIB1
NSP9	Q8N4Q1	CHCHD4
NSP9	Q9BVL2	NUP58
NSP9	Q9UBX5	FBLN5
NSP9	Q9UN30	SCML1
ORF3A	O15400	STX7
ORF3A	O95297	MPZL1
ORF3A	P51153	RAB13
ORF3A	Q8IWR1	TRIM59
ORF3A	Q96JC1	VPS39
ORF3A	Q96S66	CLCC1
ORF3A	Q9Y287	ITM2B
ORF3B	Q9UJZ1	STOML2
ORF6	O95870	ABHD16A
ORF6	P52948	NUP98
ORF6	P78406	RAE1
ORF6	Q9HBL7	PLGRKT
ORF6	Q9NZJ0	DTL
ORF6	Q9NZJ7	MTCH1
ORF7A	P04181	OAT
ORF7A	Q6SZW1	SARM1
ORF7A	Q96JB5	CDK5RAP3
ORF7A	Q9H0V1	TMEM168
ORF7A	Q9NU22	MDN1
ORF8	O00115	DNASE2
ORF8	O00469	PLOD2
ORF8	O75976	CPD
ORF8	O76061	STC2
ORF8	O94898	LRIG2
ORF8	P00750	PLAT
ORF8	P05556	ITGB1
ORF8	P08174	CD55
ORF8	P12109	COL6A1
ORF8	P28300	LOX
ORF8	P34096	RNASE4
ORF8	P45877	PPIC
ORF8	P53634	CTSC
ORF8	P58166	INHBE
ORF8	P61916	NPC2
ORF8	P98153	DGCR2
ORF8	Q16585	SGCB
ORF8	Q5TA45	INTS11
ORF8	Q5VU97	CACHD1
ORF8	Q6UW63	POGLUT2
ORF8	Q86YB8	ERO1B
ORF8	Q8IUF1	CBWD2
ORF8	Q8IWF2	FOXRED2
ORF8	Q969S3	ZNF622
ORF8	Q96MM7	HS6ST2
ORF8	Q99470	SDF2
ORF8	Q9H4F8	SMOC1
ORF8	Q9H4K7	MTG2
ORF8	Q9H8W4	PLEKHF2
ORF8	Q9NWM8	FKBP14
ORF8	Q9NYU1	UGGT2
ORF8	Q9UHI8	ADAMTS1
ORF8	Q9Y680	FKBP7
ORF9B	O43633	CHMP2A
ORF9B	O94826	TOMM70
ORF9B	Q8N335	GPD1L
ORF9B	Q9UKA9	PTBP2
ORF9B	Q9Y6B2	EID1
S	Q7Z5G4	GOLGA7
S	Q8WVJ2	NUDCD2
S	Q9C0B5	ZDHHC5
NSP16	O14972	VPS26C
NSP16	P52435	POLR2J
NSP16	Q05086	UBE3A
NSP16	Q9H4B6	SAV1
NSP16	Q9UBQ0	VPS29
NSP16	Q9Y2D8	SSX2IP

## Sheet: Table S4
Supplementary Table S4: Prediction 1 method highlighting the validation of high-confidence SARS-CoV-2-human PPIs with experimentally-derived dataset and literature studies using SARS-CoV-1-human PPIs as a training dataset (Related to Figs. 1d-g; Supplementary Fig. S1c)
SARS-CoV-2-human PPIs	SARS-CoV-2 protein name	UniProt ID for human proteins	Human protein name	Human protein description	Ens prediction score	Validation of predicted SARS-CoV-2 human PPIs
						AP/MS (THP-1 cells)	RF score (THP-1 cells)	BioGRID database	Functional screen	Localization of HP-PPIs
N~P49748	N	P49748	ACADVL	Very long-chain specific acyl-CoA dehydrogenase, mitochondrial (VLCAD) (EC 1.3.8.9)	0.712091	---	---	---	---	---
S~P49748	S	P49748	ACADVL	Very long-chain specific acyl-CoA dehydrogenase, mitochondrial (VLCAD) (EC 1.3.8.9)	0.614669	---	---	---	---	---
NSP12~P49748	NSP12	P49748	ACADVL	Very long-chain specific acyl-CoA dehydrogenase, mitochondrial (VLCAD) (EC 1.3.8.9)	0.795773	---	---	---	---	---
NSP2~P49748	NSP2	P49748	ACADVL	Very long-chain specific acyl-CoA dehydrogenase, mitochondrial (VLCAD) (EC 1.3.8.9)	0.774013	---	---	---	---	---
NSP5~P49748	NSP5	P49748	ACADVL	Very long-chain specific acyl-CoA dehydrogenase, mitochondrial (VLCAD) (EC 1.3.8.9)	0.716609	---	---	---	---	---
NSP16~P49748	NSP16	P49748	ACADVL	Very long-chain specific acyl-CoA dehydrogenase, mitochondrial (VLCAD) (EC 1.3.8.9)	0.704706	---	---	---	---	---
ORF3A~P49748	ORF3A	P49748	ACADVL	Very long-chain specific acyl-CoA dehydrogenase, mitochondrial (VLCAD) (EC 1.3.8.9)	0.64425	---	---	Y	---	---
ORF14~P49748	ORF14	P49748	ACADVL	Very long-chain specific acyl-CoA dehydrogenase, mitochondrial (VLCAD) (EC 1.3.8.9)	0.69662	---	---	Y	---	---
N~Q9BT78	N	Q9BT78	COPS4	COP9 signalosome complex subunit 4 (SGN4) (Signalosome subunit 4) (JAB1-containing signalosome subunit 4)	0.733264	---	---	---	---	---
S~Q9BT78	S	Q9BT78	COPS4	COP9 signalosome complex subunit 4 (SGN4) (Signalosome subunit 4) (JAB1-containing signalosome subunit 4)	0.628569	---	---	---	---	---
NSP12~Q9BT78	NSP12	Q9BT78	COPS4	COP9 signalosome complex subunit 4 (SGN4) (Signalosome subunit 4) (JAB1-containing signalosome subunit 4)	0.813576	---	---	---	---	---
NSP2~Q9BT78	NSP2	Q9BT78	COPS4	COP9 signalosome complex subunit 4 (SGN4) (Signalosome subunit 4) (JAB1-containing signalosome subunit 4)	0.718382	---	---	---	---	---
NSP5~Q9BT78	NSP5	Q9BT78	COPS4	COP9 signalosome complex subunit 4 (SGN4) (Signalosome subunit 4) (JAB1-containing signalosome subunit 4)	0.742591	---	---	---	---	---
NSP16~Q9BT78	NSP16	Q9BT78	COPS4	COP9 signalosome complex subunit 4 (SGN4) (Signalosome subunit 4) (JAB1-containing signalosome subunit 4)	0.718655	---	---	---	---	---
ORF3A~Q9BT78	ORF3A	Q9BT78	COPS4	COP9 signalosome complex subunit 4 (SGN4) (Signalosome subunit 4) (JAB1-containing signalosome subunit 4)	0.661954	---	---	---	---	Y
ORF14~Q9BT78	ORF14	Q9BT78	COPS4	COP9 signalosome complex subunit 4 (SGN4) (Signalosome subunit 4) (JAB1-containing signalosome subunit 4)	0.711634	---	---	---	---	Y
E~P50542	E	P50542	PEX5	Peroxisomal targeting signal 1 receptor (PTS1 receptor) (PTS1R) (PTS1-BP) (Peroxin-5) (Peroxisomal C-terminal targeting signal import receptor) (Peroxisome receptor 1)	0.601298	---	---	---	---	Y
N~P50542	N	P50542	PEX5	Peroxisomal targeting signal 1 receptor (PTS1 receptor) (PTS1R) (PTS1-BP) (Peroxin-5) (Peroxisomal C-terminal targeting signal import receptor) (Peroxisome receptor 1)	0.775792	---	---	---	---	Y
S~P50542	S	P50542	PEX5	Peroxisomal targeting signal 1 receptor (PTS1 receptor) (PTS1R) (PTS1-BP) (Peroxin-5) (Peroxisomal C-terminal targeting signal import receptor) (Peroxisome receptor 1)	0.663419	---	---	---	---	Y
NSP12~P50542	NSP12	P50542	PEX5	Peroxisomal targeting signal 1 receptor (PTS1 receptor) (PTS1R) (PTS1-BP) (Peroxin-5) (Peroxisomal C-terminal targeting signal import receptor) (Peroxisome receptor 1)	0.820024	---	---	---	---	Y
NSP2~P50542	NSP2	P50542	PEX5	Peroxisomal targeting signal 1 receptor (PTS1 receptor) (PTS1R) (PTS1-BP) (Peroxin-5) (Peroxisomal C-terminal targeting signal import receptor) (Peroxisome receptor 1)	0.780883	---	---	Y	---	---
NSP5~P50542	NSP5	P50542	PEX5	Peroxisomal targeting signal 1 receptor (PTS1 receptor) (PTS1R) (PTS1-BP) (Peroxin-5) (Peroxisomal C-terminal targeting signal import receptor) (Peroxisome receptor 1)	0.735255	---	---	---	---	---
NSP16~P50542	NSP16	P50542	PEX5	Peroxisomal targeting signal 1 receptor (PTS1 receptor) (PTS1R) (PTS1-BP) (Peroxin-5) (Peroxisomal C-terminal targeting signal import receptor) (Peroxisome receptor 1)	0.756449	---	---	Y	---	---
ORF3A~P50542	ORF3A	P50542	PEX5	Peroxisomal targeting signal 1 receptor (PTS1 receptor) (PTS1R) (PTS1-BP) (Peroxin-5) (Peroxisomal C-terminal targeting signal import receptor) (Peroxisome receptor 1)	0.648949	---	---	---	---	---
ORF14~P50542	ORF14	P50542	PEX5	Peroxisomal targeting signal 1 receptor (PTS1 receptor) (PTS1R) (PTS1-BP) (Peroxin-5) (Peroxisomal C-terminal targeting signal import receptor) (Peroxisome receptor 1)	0.737349	---	---	---	---	---
N~P26440	N	P26440	IVD	Isovaleryl-CoA dehydrogenase, mitochondrial (IVD) (EC 1.3.8.4) (Butyryl-CoA dehydrogenase) (EC 1.3.8.1)	0.701008	Y	0.5	---	---	---
S~P26440	S	P26440	IVD	Isovaleryl-CoA dehydrogenase, mitochondrial (IVD) (EC 1.3.8.4) (Butyryl-CoA dehydrogenase) (EC 1.3.8.1)	0.616358	---	---	---	---	Y
NSP12~P26440	NSP12	P26440	IVD	Isovaleryl-CoA dehydrogenase, mitochondrial (IVD) (EC 1.3.8.4) (Butyryl-CoA dehydrogenase) (EC 1.3.8.1)	0.79818	---	---	---	---	---
NSP2~P26440	NSP2	P26440	IVD	Isovaleryl-CoA dehydrogenase, mitochondrial (IVD) (EC 1.3.8.4) (Butyryl-CoA dehydrogenase) (EC 1.3.8.1)	0.765704	Y	0.5	---	---	Y
NSP5~P26440	NSP5	P26440	IVD	Isovaleryl-CoA dehydrogenase, mitochondrial (IVD) (EC 1.3.8.4) (Butyryl-CoA dehydrogenase) (EC 1.3.8.1)	0.73594	Y	0.706698	---	---	Y
NSP16~P26440	NSP16	P26440	IVD	Isovaleryl-CoA dehydrogenase, mitochondrial (IVD) (EC 1.3.8.4) (Butyryl-CoA dehydrogenase) (EC 1.3.8.1)	0.720395	---	---	---	---	Y
ORF3A~P26440	ORF3A	P26440	IVD	Isovaleryl-CoA dehydrogenase, mitochondrial (IVD) (EC 1.3.8.4) (Butyryl-CoA dehydrogenase) (EC 1.3.8.1)	0.671049	---	---	---	---	Y
ORF14~P26440	ORF14	P26440	IVD	Isovaleryl-CoA dehydrogenase, mitochondrial (IVD) (EC 1.3.8.4) (Butyryl-CoA dehydrogenase) (EC 1.3.8.1)	0.723051	---	---	---	---	---
N~Q6P597	N	Q6P597	KLC3	Kinesin light chain 3 (KLC2-like) (kinesin light chain 2)	0.752285	---	---	---	---	---
S~Q6P597	S	Q6P597	KLC3	Kinesin light chain 3 (KLC2-like) (kinesin light chain 2)	0.640991	---	---	---	---	---
NSP12~Q6P597	NSP12	Q6P597	KLC3	Kinesin light chain 3 (KLC2-like) (kinesin light chain 2)	0.796301	---	---	---	---	---
NSP2~Q6P597	NSP2	Q6P597	KLC3	Kinesin light chain 3 (KLC2-like) (kinesin light chain 2)	0.611108	---	---	---	---	---
NSP5~Q6P597	NSP5	Q6P597	KLC3	Kinesin light chain 3 (KLC2-like) (kinesin light chain 2)	0.706883	---	---	---	---	---
NSP16~Q6P597	NSP16	Q6P597	KLC3	Kinesin light chain 3 (KLC2-like) (kinesin light chain 2)	0.729154	---	---	---	---	---
ORF3A~Q6P597	ORF3A	Q6P597	KLC3	Kinesin light chain 3 (KLC2-like) (kinesin light chain 2)	0.654604	---	---	---	---	---
ORF14~Q6P597	ORF14	Q6P597	KLC3	Kinesin light chain 3 (KLC2-like) (kinesin light chain 2)	0.680331	---	---	---	---	---
N~Q9BQ69	N	Q9BQ69	MACROD1	ADP-ribose glycohydrolase MACROD1 (MACRO domain-containing protein 1) (O-acetyl-ADP-ribose deacetylase MACROD1) (EC 3.1.1.106) (Protein LRP16) ([Protein ADP-ribosylaspartate] hydrolase MACROD1) (EC 3.2.2.-) ([Protein ADP-ribosylglutamate] hydrolase MACROD1) (EC 3.2.2.-)	0.726168	---	---	---	---	---
S~Q9BQ69	S	Q9BQ69	MACROD1	ADP-ribose glycohydrolase MACROD1 (MACRO domain-containing protein 1) (O-acetyl-ADP-ribose deacetylase MACROD1) (EC 3.1.1.106) (Protein LRP16) ([Protein ADP-ribosylaspartate] hydrolase MACROD1) (EC 3.2.2.-) ([Protein ADP-ribosylglutamate] hydrolase MACROD1) (EC 3.2.2.-)	0.628343	---	---	---	---	---
NSP12~Q9BQ69	NSP12	Q9BQ69	MACROD1	ADP-ribose glycohydrolase MACROD1 (MACRO domain-containing protein 1) (O-acetyl-ADP-ribose deacetylase MACROD1) (EC 3.1.1.106) (Protein LRP16) ([Protein ADP-ribosylaspartate] hydrolase MACROD1) (EC 3.2.2.-) ([Protein ADP-ribosylglutamate] hydrolase MACROD1) (EC 3.2.2.-)	0.804213	---	---	---	---	---
NSP2~Q9BQ69	NSP2	Q9BQ69	MACROD1	ADP-ribose glycohydrolase MACROD1 (MACRO domain-containing protein 1) (O-acetyl-ADP-ribose deacetylase MACROD1) (EC 3.1.1.106) (Protein LRP16) ([Protein ADP-ribosylaspartate] hydrolase MACROD1) (EC 3.2.2.-) ([Protein ADP-ribosylglutamate] hydrolase MACROD1) (EC 3.2.2.-)	0.721943	---	---	---	---	---
NSP5~Q9BQ69	NSP5	Q9BQ69	MACROD1	ADP-ribose glycohydrolase MACROD1 (MACRO domain-containing protein 1) (O-acetyl-ADP-ribose deacetylase MACROD1) (EC 3.1.1.106) (Protein LRP16) ([Protein ADP-ribosylaspartate] hydrolase MACROD1) (EC 3.2.2.-) ([Protein ADP-ribosylglutamate] hydrolase MACROD1) (EC 3.2.2.-)	0.71778	---	---	---	---	---
NSP16~Q9BQ69	NSP16	Q9BQ69	MACROD1	ADP-ribose glycohydrolase MACROD1 (MACRO domain-containing protein 1) (O-acetyl-ADP-ribose deacetylase MACROD1) (EC 3.1.1.106) (Protein LRP16) ([Protein ADP-ribosylaspartate] hydrolase MACROD1) (EC 3.2.2.-) ([Protein ADP-ribosylglutamate] hydrolase MACROD1) (EC 3.2.2.-)	0.722057	---	---	---	---	---
ORF3A~Q9BQ69	ORF3A	Q9BQ69	MACROD1	ADP-ribose glycohydrolase MACROD1 (MACRO domain-containing protein 1) (O-acetyl-ADP-ribose deacetylase MACROD1) (EC 3.1.1.106) (Protein LRP16) ([Protein ADP-ribosylaspartate] hydrolase MACROD1) (EC 3.2.2.-) ([Protein ADP-ribosylglutamate] hydrolase MACROD1) (EC 3.2.2.-)	0.656387	---	---	---	---	---
ORF14~Q9BQ69	ORF14	Q9BQ69	MACROD1	ADP-ribose glycohydrolase MACROD1 (MACRO domain-containing protein 1) (O-acetyl-ADP-ribose deacetylase MACROD1) (EC 3.1.1.106) (Protein LRP16) ([Protein ADP-ribosylaspartate] hydrolase MACROD1) (EC 3.2.2.-) ([Protein ADP-ribosylglutamate] hydrolase MACROD1) (EC 3.2.2.-)	0.704717	---	---	---	---	---
N~Q5VUD6	N	Q5VUD6	DIPK1B	Divergent protein kinase domain 1B (Protein FAM69B)	0.747461	---	---	---	---	---
S~Q5VUD6	S	Q5VUD6	DIPK1B	Divergent protein kinase domain 1B (Protein FAM69B)	0.624092	---	---	---	---	---
NSP12~Q5VUD6	NSP12	Q5VUD6	DIPK1B	Divergent protein kinase domain 1B (Protein FAM69B)	0.794222	---	---	---	---	---
NSP2~Q5VUD6	NSP2	Q5VUD6	DIPK1B	Divergent protein kinase domain 1B (Protein FAM69B)	0.768622	---	---	---	---	---
NSP5~Q5VUD6	NSP5	Q5VUD6	DIPK1B	Divergent protein kinase domain 1B (Protein FAM69B)	0.725316	---	---	---	---	---
NSP16~Q5VUD6	NSP16	Q5VUD6	DIPK1B	Divergent protein kinase domain 1B (Protein FAM69B)	0.729564	---	---	---	---	---
ORF3A~Q5VUD6	ORF3A	Q5VUD6	DIPK1B	Divergent protein kinase domain 1B (Protein FAM69B)	0.631265	---	---	---	---	---
ORF14~Q5VUD6	ORF14	Q5VUD6	DIPK1B	Divergent protein kinase domain 1B (Protein FAM69B)	0.723278	---	---	---	---	---
N~Q9H3U1	N	Q9H3U1	UNC45A	Protein unc-45 homolog A (Unc-45A) (GCUNC-45) (Smooth muscle cell-associated protein 1) (SMAP-1)	0.760828	---	---	---	---	Y
S~Q9H3U1	S	Q9H3U1	UNC45A	Protein unc-45 homolog A (Unc-45A) (GCUNC-45) (Smooth muscle cell-associated protein 1) (SMAP-1)	0.645951	---	---	---	---	---
NSP12~Q9H3U1	NSP12	Q9H3U1	UNC45A	Protein unc-45 homolog A (Unc-45A) (GCUNC-45) (Smooth muscle cell-associated protein 1) (SMAP-1)	0.819685	---	---	Y	---	Y
NSP2~Q9H3U1	NSP2	Q9H3U1	UNC45A	Protein unc-45 homolog A (Unc-45A) (GCUNC-45) (Smooth muscle cell-associated protein 1) (SMAP-1)	0.751875	---	---	---	---	Y
NSP5~Q9H3U1	NSP5	Q9H3U1	UNC45A	Protein unc-45 homolog A (Unc-45A) (GCUNC-45) (Smooth muscle cell-associated protein 1) (SMAP-1)	0.748164	---	---	---	---	Y
NSP16~Q9H3U1	NSP16	Q9H3U1	UNC45A	Protein unc-45 homolog A (Unc-45A) (GCUNC-45) (Smooth muscle cell-associated protein 1) (SMAP-1)	0.715022	---	---	---	---	Y
ORF3A~Q9H3U1	ORF3A	Q9H3U1	UNC45A	Protein unc-45 homolog A (Unc-45A) (GCUNC-45) (Smooth muscle cell-associated protein 1) (SMAP-1)	0.670076	---	---	---	---	---
ORF14~Q9H3U1	ORF14	Q9H3U1	UNC45A	Protein unc-45 homolog A (Unc-45A) (GCUNC-45) (Smooth muscle cell-associated protein 1) (SMAP-1)	0.73505	---	---	---	---	---
N~Q9BUP3	N	Q9BUP3	HTATIP2	Oxidoreductase HTATIP2 (EC 1.1.1.-) (30 kDa HIV-1 TAT-interacting protein) (HIV-1 TAT-interactive protein 2)	0.729734	---	---	---	---	Y
S~Q9BUP3	S	Q9BUP3	HTATIP2	Oxidoreductase HTATIP2 (EC 1.1.1.-) (30 kDa HIV-1 TAT-interacting protein) (HIV-1 TAT-interactive protein 2)	0.616509	---	---	---	---	Y
NSP12~Q9BUP3	NSP12	Q9BUP3	HTATIP2	Oxidoreductase HTATIP2 (EC 1.1.1.-) (30 kDa HIV-1 TAT-interacting protein) (HIV-1 TAT-interactive protein 2)	0.792259	---	---	---	---	Y
NSP2~Q9BUP3	NSP2	Q9BUP3	HTATIP2	Oxidoreductase HTATIP2 (EC 1.1.1.-) (30 kDa HIV-1 TAT-interacting protein) (HIV-1 TAT-interactive protein 2)	0.731782	---	---	---	---	Y
NSP5~Q9BUP3	NSP5	Q9BUP3	HTATIP2	Oxidoreductase HTATIP2 (EC 1.1.1.-) (30 kDa HIV-1 TAT-interacting protein) (HIV-1 TAT-interactive protein 2)	0.713097	---	---	---	---	---
NSP16~Q9BUP3	NSP16	Q9BUP3	HTATIP2	Oxidoreductase HTATIP2 (EC 1.1.1.-) (30 kDa HIV-1 TAT-interacting protein) (HIV-1 TAT-interactive protein 2)	0.717147	---	---	---	---	Y
ORF3A~Q9BUP3	ORF3A	Q9BUP3	HTATIP2	Oxidoreductase HTATIP2 (EC 1.1.1.-) (30 kDa HIV-1 TAT-interacting protein) (HIV-1 TAT-interactive protein 2)	0.671678	---	---	---	---	---
ORF14~Q9BUP3	ORF14	Q9BUP3	HTATIP2	Oxidoreductase HTATIP2 (EC 1.1.1.-) (30 kDa HIV-1 TAT-interacting protein) (HIV-1 TAT-interactive protein 2)	0.693976	---	---	---	---	Y
N~P35749	N	P35749	MYH11	Myosin-11 (Myosin heavy chain 11) (Myosin heavy chain, smooth muscle isoform) (SMMHC)	0.703919	Y	0.5	---	---	Y
S~P35749	S	P35749	MYH11	Myosin-11 (Myosin heavy chain 11) (Myosin heavy chain, smooth muscle isoform) (SMMHC)	0.626577	---	---	---	---	Y
NSP12~P35749	NSP12	P35749	MYH11	Myosin-11 (Myosin heavy chain 11) (Myosin heavy chain, smooth muscle isoform) (SMMHC)	0.812474	---	---	---	---	Y
NSP5~P35749	NSP5	P35749	MYH11	Myosin-11 (Myosin heavy chain 11) (Myosin heavy chain, smooth muscle isoform) (SMMHC)	0.72273	---	---	---	---	---
NSP16~P35749	NSP16	P35749	MYH11	Myosin-11 (Myosin heavy chain 11) (Myosin heavy chain, smooth muscle isoform) (SMMHC)	0.72904	---	---	---	---	---
ORF3A~P35749	ORF3A	P35749	MYH11	Myosin-11 (Myosin heavy chain 11) (Myosin heavy chain, smooth muscle isoform) (SMMHC)	0.661485	Y	0.5	---	---	Y
ORF3B~P35749	ORF3B	P35749	MYH11	Myosin-11 (Myosin heavy chain 11) (Myosin heavy chain, smooth muscle isoform) (SMMHC)	0.604554	Y	0.661838	---	---	Y
ORF14~P35749	ORF14	P35749	MYH11	Myosin-11 (Myosin heavy chain 11) (Myosin heavy chain, smooth muscle isoform) (SMMHC)	0.696495	---	---	---	---	Y
N~P02792	N	P02792	FTL	Ferritin light chain (Ferritin L subunit)	0.713519	---	---	---	---	Y
S~P02792	S	P02792	FTL	Ferritin light chain (Ferritin L subunit)	0.621987	---	---	---	---	Y
NSP12~P02792	NSP12	P02792	FTL	Ferritin light chain (Ferritin L subunit)	0.802632	---	---	---	---	Y
NSP2~P02792	NSP2	P02792	FTL	Ferritin light chain (Ferritin L subunit)	0.741542	---	---	---	---	Y
NSP5~P02792	NSP5	P02792	FTL	Ferritin light chain (Ferritin L subunit)	0.727196	---	---	---	---	---
NSP16~P02792	NSP16	P02792	FTL	Ferritin light chain (Ferritin L subunit)	0.729819	---	---	---	---	---
ORF3A~P02792	ORF3A	P02792	FTL	Ferritin light chain (Ferritin L subunit)	0.665862	---	---	---	---	Y
ORF14~P02792	ORF14	P02792	FTL	Ferritin light chain (Ferritin L subunit)	0.711088	---	---	---	---	---
N~P47972	N	P47972	NPTX2	Neuronal pentraxin-2 (NP2) (Neuronal pentraxin II) (NP-II)	0.748367	---	---	---	---	---
S~P47972	S	P47972	NPTX2	Neuronal pentraxin-2 (NP2) (Neuronal pentraxin II) (NP-II)	0.631861	---	---	---	---	Y
NSP12~P47972	NSP12	P47972	NPTX2	Neuronal pentraxin-2 (NP2) (Neuronal pentraxin II) (NP-II)	0.816119	---	---	---	---	Y
NSP2~P47972	NSP2	P47972	NPTX2	Neuronal pentraxin-2 (NP2) (Neuronal pentraxin II) (NP-II)	0.732999	---	---	---	---	---
NSP5~P47972	NSP5	P47972	NPTX2	Neuronal pentraxin-2 (NP2) (Neuronal pentraxin II) (NP-II)	0.737956	---	---	---	---	---
NSP16~P47972	NSP16	P47972	NPTX2	Neuronal pentraxin-2 (NP2) (Neuronal pentraxin II) (NP-II)	0.740543	---	---	---	---	---
ORF3A~P47972	ORF3A	P47972	NPTX2	Neuronal pentraxin-2 (NP2) (Neuronal pentraxin II) (NP-II)	0.654148	---	---	---	---	---
ORF14~P47972	ORF14	P47972	NPTX2	Neuronal pentraxin-2 (NP2) (Neuronal pentraxin II) (NP-II)	0.717819	---	---	---	---	---
N~Q15276	N	Q15276	RABEP1	Rab GTPase-binding effector protein 1 (Rabaptin-4) (Rabaptin-5) (Rabaptin-5alpha) (Renal carcinoma antigen NY-REN-17)	0.710367	---	---	---	---	---
S~Q15276	S	Q15276	RABEP1	Rab GTPase-binding effector protein 1 (Rabaptin-4) (Rabaptin-5) (Rabaptin-5alpha) (Renal carcinoma antigen NY-REN-17)	0.639299	---	---	---	---	Y
NSP12~Q15276	NSP12	Q15276	RABEP1	Rab GTPase-binding effector protein 1 (Rabaptin-4) (Rabaptin-5) (Rabaptin-5alpha) (Renal carcinoma antigen NY-REN-17)	0.805145	---	---	---	---	---
NSP5~Q15276	NSP5	Q15276	RABEP1	Rab GTPase-binding effector protein 1 (Rabaptin-4) (Rabaptin-5) (Rabaptin-5alpha) (Renal carcinoma antigen NY-REN-17)	0.733094	Y	0.5	---	---	---
NSP16~Q15276	NSP16	Q15276	RABEP1	Rab GTPase-binding effector protein 1 (Rabaptin-4) (Rabaptin-5) (Rabaptin-5alpha) (Renal carcinoma antigen NY-REN-17)	0.712609	---	---	---	---	---
ORF3A~Q15276	ORF3A	Q15276	RABEP1	Rab GTPase-binding effector protein 1 (Rabaptin-4) (Rabaptin-5) (Rabaptin-5alpha) (Renal carcinoma antigen NY-REN-17)	0.657619	---	---	---	---	---
ORF3B~Q15276	ORF3B	Q15276	RABEP1	Rab GTPase-binding effector protein 1 (Rabaptin-4) (Rabaptin-5) (Rabaptin-5alpha) (Renal carcinoma antigen NY-REN-17)	0.61044	---	---	---	---	---
ORF14~Q15276	ORF14	Q15276	RABEP1	Rab GTPase-binding effector protein 1 (Rabaptin-4) (Rabaptin-5) (Rabaptin-5alpha) (Renal carcinoma antigen NY-REN-17)	0.688046	---	---	---	---	---
N~Q8WVX9	N	Q8WVX9	FAR1	Fatty acyl-CoA reductase 1 (EC 1.2.1.84) (Male sterility domain-containing protein 2)	0.635246	---	---	---	---	---
NSP12~Q8WVX9	NSP12	Q8WVX9	FAR1	Fatty acyl-CoA reductase 1 (EC 1.2.1.84) (Male sterility domain-containing protein 2)	0.767956	---	---	---	---	---
NSP2~Q8WVX9	NSP2	Q8WVX9	FAR1	Fatty acyl-CoA reductase 1 (EC 1.2.1.84) (Male sterility domain-containing protein 2)	0.713074	Y	0.710453	---	---	---
NSP5~Q8WVX9	NSP5	Q8WVX9	FAR1	Fatty acyl-CoA reductase 1 (EC 1.2.1.84) (Male sterility domain-containing protein 2)	0.690612	---	---	---	---	---
NSP16~Q8WVX9	NSP16	Q8WVX9	FAR1	Fatty acyl-CoA reductase 1 (EC 1.2.1.84) (Male sterility domain-containing protein 2)	0.677606	---	---	---	---	---
ORF3A~Q8WVX9	ORF3A	Q8WVX9	FAR1	Fatty acyl-CoA reductase 1 (EC 1.2.1.84) (Male sterility domain-containing protein 2)	0.601491	Y	0.710453	---	---	---
ORF14~Q8WVX9	ORF14	Q8WVX9	FAR1	Fatty acyl-CoA reductase 1 (EC 1.2.1.84) (Male sterility domain-containing protein 2)	0.676516	---	---	---	---	---
N~Q9UH65	N	Q9UH65	SWAP70	Switch-associated protein 70 (SWAP-70)	0.690832	Y	0.635351	---	---	---
S~Q9UH65	S	Q9UH65	SWAP70	Switch-associated protein 70 (SWAP-70)	0.615819	---	---	---	---	---
NSP12~Q9UH65	NSP12	Q9UH65	SWAP70	Switch-associated protein 70 (SWAP-70)	0.811548	Y	0.567067	---	---	Y
NSP2~Q9UH65	NSP2	Q9UH65	SWAP70	Switch-associated protein 70 (SWAP-70)	0.640436	Y	0.567067	Y	---	---
NSP5~Q9UH65	NSP5	Q9UH65	SWAP70	Switch-associated protein 70 (SWAP-70)	0.72915	Y	0.535327	---	---	---
NSP16~Q9UH65	NSP16	Q9UH65	SWAP70	Switch-associated protein 70 (SWAP-70)	0.731436	---	---	---	---	---
ORF3A~Q9UH65	ORF3A	Q9UH65	SWAP70	Switch-associated protein 70 (SWAP-70)	0.664223	Y	0.634856	---	---	---
ORF14~Q9UH65	ORF14	Q9UH65	SWAP70	Switch-associated protein 70 (SWAP-70)	0.706891	---	---	---	---	---
N~Q13232	N	Q13232	NME3	Nucleoside diphosphate kinase 3 (NDK 3) (NDP kinase 3) (EC 2.7.4.6) (DR-nm23) (Nucleoside diphosphate kinase C) (NDPKC) (nm23-H3)	0.711363	---	---	---	---	---
S~Q13232	S	Q13232	NME3	Nucleoside diphosphate kinase 3 (NDK 3) (NDP kinase 3) (EC 2.7.4.6) (DR-nm23) (Nucleoside diphosphate kinase C) (NDPKC) (nm23-H3)	0.608725	---	---	---	---	---
NSP12~Q13232	NSP12	Q13232	NME3	Nucleoside diphosphate kinase 3 (NDK 3) (NDP kinase 3) (EC 2.7.4.6) (DR-nm23) (Nucleoside diphosphate kinase C) (NDPKC) (nm23-H3)	0.810584	---	---	---	---	---
NSP2~Q13232	NSP2	Q13232	NME3	Nucleoside diphosphate kinase 3 (NDK 3) (NDP kinase 3) (EC 2.7.4.6) (DR-nm23) (Nucleoside diphosphate kinase C) (NDPKC) (nm23-H3)	0.773998	---	---	---	---	Y
NSP5~Q13232	NSP5	Q13232	NME3	Nucleoside diphosphate kinase 3 (NDK 3) (NDP kinase 3) (EC 2.7.4.6) (DR-nm23) (Nucleoside diphosphate kinase C) (NDPKC) (nm23-H3)	0.720288	---	---	---	---	Y
NSP16~Q13232	NSP16	Q13232	NME3	Nucleoside diphosphate kinase 3 (NDK 3) (NDP kinase 3) (EC 2.7.4.6) (DR-nm23) (Nucleoside diphosphate kinase C) (NDPKC) (nm23-H3)	0.721409	---	---	---	---	Y
ORF3A~Q13232	ORF3A	Q13232	NME3	Nucleoside diphosphate kinase 3 (NDK 3) (NDP kinase 3) (EC 2.7.4.6) (DR-nm23) (Nucleoside diphosphate kinase C) (NDPKC) (nm23-H3)	0.64158	---	---	---	---	Y
ORF14~Q13232	ORF14	Q13232	NME3	Nucleoside diphosphate kinase 3 (NDK 3) (NDP kinase 3) (EC 2.7.4.6) (DR-nm23) (Nucleoside diphosphate kinase C) (NDPKC) (nm23-H3)	0.728933	---	---	---	---	Y
N~Q6ZS82	N	Q6ZS82	RGS9BP	Regulator of G-protein signaling 9-binding protein (RGS9-anchoring protein)	0.714336	---	---	---	---	Y
NSP12~Q6ZS82	NSP12	Q6ZS82	RGS9BP	Regulator of G-protein signaling 9-binding protein (RGS9-anchoring protein)	0.784801	---	---	---	---	Y
NSP2~Q6ZS82	NSP2	Q6ZS82	RGS9BP	Regulator of G-protein signaling 9-binding protein (RGS9-anchoring protein)	0.654546	---	---	---	---	---
NSP5~Q6ZS82	NSP5	Q6ZS82	RGS9BP	Regulator of G-protein signaling 9-binding protein (RGS9-anchoring protein)	0.700455	---	---	---	---	Y
NSP16~Q6ZS82	NSP16	Q6ZS82	RGS9BP	Regulator of G-protein signaling 9-binding protein (RGS9-anchoring protein)	0.69365	---	---	---	---	---
ORF3A~Q6ZS82	ORF3A	Q6ZS82	RGS9BP	Regulator of G-protein signaling 9-binding protein (RGS9-anchoring protein)	0.609428	---	---	---	---	Y
ORF14~Q6ZS82	ORF14	Q6ZS82	RGS9BP	Regulator of G-protein signaling 9-binding protein (RGS9-anchoring protein)	0.690419	---	---	---	---	Y
N~O75027	N	O75027	ABCB7	Iron-sulfur clusters transporter ABCB7, mitochondrial (ATP-binding cassette sub-family B member 7, mitochondrial) (ATP-binding cassette transporter 7) (ABC transporter 7 protein)	0.707739	---	---	---	---	Y
S~O75027	S	O75027	ABCB7	Iron-sulfur clusters transporter ABCB7, mitochondrial (ATP-binding cassette sub-family B member 7, mitochondrial) (ATP-binding cassette transporter 7) (ABC transporter 7 protein)	0.621483	---	---	---	---	Y
NSP12~O75027	NSP12	O75027	ABCB7	Iron-sulfur clusters transporter ABCB7, mitochondrial (ATP-binding cassette sub-family B member 7, mitochondrial) (ATP-binding cassette transporter 7) (ABC transporter 7 protein)	0.810874	---	---	---	---	---
NSP2~O75027	NSP2	O75027	ABCB7	Iron-sulfur clusters transporter ABCB7, mitochondrial (ATP-binding cassette sub-family B member 7, mitochondrial) (ATP-binding cassette transporter 7) (ABC transporter 7 protein)	0.807476	---	---	---	---	---
NSP5~O75027	NSP5	O75027	ABCB7	Iron-sulfur clusters transporter ABCB7, mitochondrial (ATP-binding cassette sub-family B member 7, mitochondrial) (ATP-binding cassette transporter 7) (ABC transporter 7 protein)	0.715696	---	---	---	---	---
NSP16~O75027	NSP16	O75027	ABCB7	Iron-sulfur clusters transporter ABCB7, mitochondrial (ATP-binding cassette sub-family B member 7, mitochondrial) (ATP-binding cassette transporter 7) (ABC transporter 7 protein)	0.702079	---	---	---	---	---
ORF3A~O75027	ORF3A	O75027	ABCB7	Iron-sulfur clusters transporter ABCB7, mitochondrial (ATP-binding cassette sub-family B member 7, mitochondrial) (ATP-binding cassette transporter 7) (ABC transporter 7 protein)	0.64138	---	---	Y	---	---
ORF14~O75027	ORF14	O75027	ABCB7	Iron-sulfur clusters transporter ABCB7, mitochondrial (ATP-binding cassette sub-family B member 7, mitochondrial) (ATP-binding cassette transporter 7) (ABC transporter 7 protein)	0.723218	---	---	---	---	---
N~Q96C10	N	Q96C10	DHX58	Probable ATP-dependent RNA helicase DHX58 (EC 3.6.4.13) (Probable ATP-dependent helicase LGP2) (Protein D11Lgp2 homolog) (RIG-I-like receptor 3) (RLR-3) (RIG-I-like receptor LGP2) (RLR)	0.730859	---	---	---	---	---
S~Q96C10	S	Q96C10	DHX58	Probable ATP-dependent RNA helicase DHX58 (EC 3.6.4.13) (Probable ATP-dependent helicase LGP2) (Protein D11Lgp2 homolog) (RIG-I-like receptor 3) (RLR-3) (RIG-I-like receptor LGP2) (RLR)	0.61684	---	---	---	---	---
NSP12~Q96C10	NSP12	Q96C10	DHX58	Probable ATP-dependent RNA helicase DHX58 (EC 3.6.4.13) (Probable ATP-dependent helicase LGP2) (Protein D11Lgp2 homolog) (RIG-I-like receptor 3) (RLR-3) (RIG-I-like receptor LGP2) (RLR)	0.808246	---	---	---	---	---
NSP2~Q96C10	NSP2	Q96C10	DHX58	Probable ATP-dependent RNA helicase DHX58 (EC 3.6.4.13) (Probable ATP-dependent helicase LGP2) (Protein D11Lgp2 homolog) (RIG-I-like receptor 3) (RLR-3) (RIG-I-like receptor LGP2) (RLR)	0.735451	---	---	---	---	---
NSP5~Q96C10	NSP5	Q96C10	DHX58	Probable ATP-dependent RNA helicase DHX58 (EC 3.6.4.13) (Probable ATP-dependent helicase LGP2) (Protein D11Lgp2 homolog) (RIG-I-like receptor 3) (RLR-3) (RIG-I-like receptor LGP2) (RLR)	0.741774	---	---	---	---	---
NSP16~Q96C10	NSP16	Q96C10	DHX58	Probable ATP-dependent RNA helicase DHX58 (EC 3.6.4.13) (Probable ATP-dependent helicase LGP2) (Protein D11Lgp2 homolog) (RIG-I-like receptor 3) (RLR-3) (RIG-I-like receptor LGP2) (RLR)	0.69194	---	---	---	---	---
ORF3A~Q96C10	ORF3A	Q96C10	DHX58	Probable ATP-dependent RNA helicase DHX58 (EC 3.6.4.13) (Probable ATP-dependent helicase LGP2) (Protein D11Lgp2 homolog) (RIG-I-like receptor 3) (RLR-3) (RIG-I-like receptor LGP2) (RLR)	0.664636	---	---	---	---	---
ORF14~Q96C10	ORF14	Q96C10	DHX58	Probable ATP-dependent RNA helicase DHX58 (EC 3.6.4.13) (Probable ATP-dependent helicase LGP2) (Protein D11Lgp2 homolog) (RIG-I-like receptor 3) (RLR-3) (RIG-I-like receptor LGP2) (RLR)	0.72623	---	---	---	---	---
N~Q9NUQ8	N	Q9NUQ8	ABCF3	ATP-binding cassette sub-family F member 3	0.763242	---	---	---	---	---
S~Q9NUQ8	S	Q9NUQ8	ABCF3	ATP-binding cassette sub-family F member 3	0.643666	---	---	---	---	---
NSP12~Q9NUQ8	NSP12	Q9NUQ8	ABCF3	ATP-binding cassette sub-family F member 3	0.803853	---	---	---	---	---
NSP2~Q9NUQ8	NSP2	Q9NUQ8	ABCF3	ATP-binding cassette sub-family F member 3	0.739811	---	---	---	---	Y
NSP5~Q9NUQ8	NSP5	Q9NUQ8	ABCF3	ATP-binding cassette sub-family F member 3	0.728809	---	---	---	---	---
NSP16~Q9NUQ8	NSP16	Q9NUQ8	ABCF3	ATP-binding cassette sub-family F member 3	0.732498	---	---	---	---	Y
ORF3A~Q9NUQ8	ORF3A	Q9NUQ8	ABCF3	ATP-binding cassette sub-family F member 3	0.673663	---	---	---	---	Y
ORF14~Q9NUQ8	ORF14	Q9NUQ8	ABCF3	ATP-binding cassette sub-family F member 3	0.727798	---	---	---	---	Y
E~Q6UXB4	E	Q6UXB4	CLEC4G	C-type lectin domain family 4 member G (Liver and lymph node sinusoidal endothelial cell C-type lectin) (LSECtin)	0.60047	---	---	---	---	---
N~Q6UXB4	N	Q6UXB4	CLEC4G	C-type lectin domain family 4 member G (Liver and lymph node sinusoidal endothelial cell C-type lectin) (LSECtin)	0.734155	---	---	---	---	---
S~Q6UXB4	S	Q6UXB4	CLEC4G	C-type lectin domain family 4 member G (Liver and lymph node sinusoidal endothelial cell C-type lectin) (LSECtin)	0.632757	---	---	Y	---	---
NSP12~Q6UXB4	NSP12	Q6UXB4	CLEC4G	C-type lectin domain family 4 member G (Liver and lymph node sinusoidal endothelial cell C-type lectin) (LSECtin)	0.798575	---	---	---	---	---
NSP2~Q6UXB4	NSP2	Q6UXB4	CLEC4G	C-type lectin domain family 4 member G (Liver and lymph node sinusoidal endothelial cell C-type lectin) (LSECtin)	0.759174	---	---	---	---	---
NSP5~Q6UXB4	NSP5	Q6UXB4	CLEC4G	C-type lectin domain family 4 member G (Liver and lymph node sinusoidal endothelial cell C-type lectin) (LSECtin)	0.739351	---	---	---	---	---
NSP16~Q6UXB4	NSP16	Q6UXB4	CLEC4G	C-type lectin domain family 4 member G (Liver and lymph node sinusoidal endothelial cell C-type lectin) (LSECtin)	0.755836	---	---	---	---	---
ORF3A~Q6UXB4	ORF3A	Q6UXB4	CLEC4G	C-type lectin domain family 4 member G (Liver and lymph node sinusoidal endothelial cell C-type lectin) (LSECtin)	0.64709	---	---	---	---	---
ORF14~Q6UXB4	ORF14	Q6UXB4	CLEC4G	C-type lectin domain family 4 member G (Liver and lymph node sinusoidal endothelial cell C-type lectin) (LSECtin)	0.725531	---	---	---	---	---
N~Q86YB7	N	Q86YB7	ECHDC2	Enoyl-CoA hydratase domain-containing protein 2, mitochondrial	0.682305	---	---	---	---	---
NSP12~Q86YB7	NSP12	Q86YB7	ECHDC2	Enoyl-CoA hydratase domain-containing protein 2, mitochondrial	0.772017	---	---	---	---	Y
NSP2~Q86YB7	NSP2	Q86YB7	ECHDC2	Enoyl-CoA hydratase domain-containing protein 2, mitochondrial	0.663756	---	---	---	---	Y
NSP5~Q86YB7	NSP5	Q86YB7	ECHDC2	Enoyl-CoA hydratase domain-containing protein 2, mitochondrial	0.6981	---	---	---	---	Y
NSP16~Q86YB7	NSP16	Q86YB7	ECHDC2	Enoyl-CoA hydratase domain-containing protein 2, mitochondrial	0.673641	---	---	---	---	Y
ORF3A~Q86YB7	ORF3A	Q86YB7	ECHDC2	Enoyl-CoA hydratase domain-containing protein 2, mitochondrial	0.634307	---	---	---	---	---
ORF14~Q86YB7	ORF14	Q86YB7	ECHDC2	Enoyl-CoA hydratase domain-containing protein 2, mitochondrial	0.675977	---	---	---	---	Y
N~Q5BJF6	N	Q5BJF6	ODF2	Outer dense fiber protein 2 (Cenexin) (Outer dense fiber of sperm tails protein 2)	0.695171	---	---	---	---	---
S~Q5BJF6	S	Q5BJF6	ODF2	Outer dense fiber protein 2 (Cenexin) (Outer dense fiber of sperm tails protein 2)	0.62992	---	---	---	---	---
NSP12~Q5BJF6	NSP12	Q5BJF6	ODF2	Outer dense fiber protein 2 (Cenexin) (Outer dense fiber of sperm tails protein 2)	0.80863	---	---	---	---	Y
NSP5~Q5BJF6	NSP5	Q5BJF6	ODF2	Outer dense fiber protein 2 (Cenexin) (Outer dense fiber of sperm tails protein 2)	0.716296	---	---	---	---	---
NSP16~Q5BJF6	NSP16	Q5BJF6	ODF2	Outer dense fiber protein 2 (Cenexin) (Outer dense fiber of sperm tails protein 2)	0.710576	---	---	---	---	---
ORF3A~Q5BJF6	ORF3A	Q5BJF6	ODF2	Outer dense fiber protein 2 (Cenexin) (Outer dense fiber of sperm tails protein 2)	0.657942	---	---	---	---	Y
ORF14~Q5BJF6	ORF14	Q5BJF6	ODF2	Outer dense fiber protein 2 (Cenexin) (Outer dense fiber of sperm tails protein 2)	0.678368	---	---	---	---	Y
N~Q13825	N	Q13825	AUH	Methylglutaconyl-CoA hydratase, mitochondrial (EC 4.2.1.18) (AU-specific RNA-binding enoyl-CoA hydratase) (AU-binding protein/enoyl-CoA hydratase) (Itaconyl-CoA hydratase) (EC 4.2.1.56)	0.699674	---	---	---	---	---
NSP12~Q13825	NSP12	Q13825	AUH	Methylglutaconyl-CoA hydratase, mitochondrial (EC 4.2.1.18) (AU-specific RNA-binding enoyl-CoA hydratase) (AU-binding protein/enoyl-CoA hydratase) (Itaconyl-CoA hydratase) (EC 4.2.1.56)	0.780535	---	---	---	---	---
NSP2~Q13825	NSP2	Q13825	AUH	Methylglutaconyl-CoA hydratase, mitochondrial (EC 4.2.1.18) (AU-specific RNA-binding enoyl-CoA hydratase) (AU-binding protein/enoyl-CoA hydratase) (Itaconyl-CoA hydratase) (EC 4.2.1.56)	0.69658	---	---	---	---	---
NSP5~Q13825	NSP5	Q13825	AUH	Methylglutaconyl-CoA hydratase, mitochondrial (EC 4.2.1.18) (AU-specific RNA-binding enoyl-CoA hydratase) (AU-binding protein/enoyl-CoA hydratase) (Itaconyl-CoA hydratase) (EC 4.2.1.56)	0.717184	---	---	---	---	---
NSP16~Q13825	NSP16	Q13825	AUH	Methylglutaconyl-CoA hydratase, mitochondrial (EC 4.2.1.18) (AU-specific RNA-binding enoyl-CoA hydratase) (AU-binding protein/enoyl-CoA hydratase) (Itaconyl-CoA hydratase) (EC 4.2.1.56)	0.691221	---	---	---	---	---
ORF3A~Q13825	ORF3A	Q13825	AUH	Methylglutaconyl-CoA hydratase, mitochondrial (EC 4.2.1.18) (AU-specific RNA-binding enoyl-CoA hydratase) (AU-binding protein/enoyl-CoA hydratase) (Itaconyl-CoA hydratase) (EC 4.2.1.56)	0.651456	---	---	---	---	---
ORF14~Q13825	ORF14	Q13825	AUH	Methylglutaconyl-CoA hydratase, mitochondrial (EC 4.2.1.18) (AU-specific RNA-binding enoyl-CoA hydratase) (AU-binding protein/enoyl-CoA hydratase) (Itaconyl-CoA hydratase) (EC 4.2.1.56)	0.68359	---	---	---	---	---
N~P40925	N	P40925	MDH1	Malate dehydrogenase, cytoplasmic (EC 1.1.1.37) (Cytosolic malate dehydrogenase) (Diiodophenylpyruvate reductase) (EC 1.1.1.96)	0.753114	Y	0.745217	---	---	---
S~P40925	S	P40925	MDH1	Malate dehydrogenase, cytoplasmic (EC 1.1.1.37) (Cytosolic malate dehydrogenase) (Diiodophenylpyruvate reductase) (EC 1.1.1.96)	0.642263	---	---	---	---	Y
NSP12~P40925	NSP12	P40925	MDH1	Malate dehydrogenase, cytoplasmic (EC 1.1.1.37) (Cytosolic malate dehydrogenase) (Diiodophenylpyruvate reductase) (EC 1.1.1.96)	0.814528	---	---	---	---	Y
NSP2~P40925	NSP2	P40925	MDH1	Malate dehydrogenase, cytoplasmic (EC 1.1.1.37) (Cytosolic malate dehydrogenase) (Diiodophenylpyruvate reductase) (EC 1.1.1.96)	0.77477	---	---	---	---	Y
NSP5~P40925	NSP5	P40925	MDH1	Malate dehydrogenase, cytoplasmic (EC 1.1.1.37) (Cytosolic malate dehydrogenase) (Diiodophenylpyruvate reductase) (EC 1.1.1.96)	0.720796	---	---	---	---	Y
NSP16~P40925	NSP16	P40925	MDH1	Malate dehydrogenase, cytoplasmic (EC 1.1.1.37) (Cytosolic malate dehydrogenase) (Diiodophenylpyruvate reductase) (EC 1.1.1.96)	0.707775	---	---	---	---	---
ORF3A~P40925	ORF3A	P40925	MDH1	Malate dehydrogenase, cytoplasmic (EC 1.1.1.37) (Cytosolic malate dehydrogenase) (Diiodophenylpyruvate reductase) (EC 1.1.1.96)	0.652179	Y	0.632867	Y	---	---
ORF14~P40925	ORF14	P40925	MDH1	Malate dehydrogenase, cytoplasmic (EC 1.1.1.37) (Cytosolic malate dehydrogenase) (Diiodophenylpyruvate reductase) (EC 1.1.1.96)	0.70784	---	---	---	---	Y
N~P09913	N	P09913	IFIT2	Interferon-induced protein with tetratricopeptide repeats 2 (IFIT-2) (ISG-54 K) (Interferon-induced 54 kDa protein) (IFI-54K) (P54)	0.713516	---	---	Y	---	Y
S~P09913	S	P09913	IFIT2	Interferon-induced protein with tetratricopeptide repeats 2 (IFIT-2) (ISG-54 K) (Interferon-induced 54 kDa protein) (IFI-54K) (P54)	0.633505	---	---	---	---	Y
NSP12~P09913	NSP12	P09913	IFIT2	Interferon-induced protein with tetratricopeptide repeats 2 (IFIT-2) (ISG-54 K) (Interferon-induced 54 kDa protein) (IFI-54K) (P54)	0.803831	---	---	Y	---	Y
NSP2~P09913	NSP2	P09913	IFIT2	Interferon-induced protein with tetratricopeptide repeats 2 (IFIT-2) (ISG-54 K) (Interferon-induced 54 kDa protein) (IFI-54K) (P54)	0.658105	---	---	Y	---	---
NSP5~P09913	NSP5	P09913	IFIT2	Interferon-induced protein with tetratricopeptide repeats 2 (IFIT-2) (ISG-54 K) (Interferon-induced 54 kDa protein) (IFI-54K) (P54)	0.717751	---	---	---	---	---
NSP16~P09913	NSP16	P09913	IFIT2	Interferon-induced protein with tetratricopeptide repeats 2 (IFIT-2) (ISG-54 K) (Interferon-induced 54 kDa protein) (IFI-54K) (P54)	0.740529	---	---	---	---	---
ORF3A~P09913	ORF3A	P09913	IFIT2	Interferon-induced protein with tetratricopeptide repeats 2 (IFIT-2) (ISG-54 K) (Interferon-induced 54 kDa protein) (IFI-54K) (P54)	0.661816	---	---	---	---	---
ORF14~P09913	ORF14	P09913	IFIT2	Interferon-induced protein with tetratricopeptide repeats 2 (IFIT-2) (ISG-54 K) (Interferon-induced 54 kDa protein) (IFI-54K) (P54)	0.708923	---	---	---	Y	---
N~P31939	N	P31939	ATIC	Bifunctional purine biosynthesis protein ATIC (AICAR transformylase/inosine monophosphate cyclohydrolase) (ATIC) [Cleaved into: Bifunctional purine biosynthesis protein ATIC, N-terminally processed] [Includes: Phosphoribosylaminoimidazolecarboxamide formyltransferase (EC 2.1.2.3) (5-aminoimidazole-4-carboxamide ribonucleotide formyltransferase) (AICAR formyltransferase) (AICAR transformylase); In…	0.754991	Y	0.5	---	Y	---
S~P31939	S	P31939	ATIC	Bifunctional purine biosynthesis protein ATIC (AICAR transformylase/inosine monophosphate cyclohydrolase) (ATIC) [Cleaved into: Bifunctional purine biosynthesis protein ATIC, N-terminally processed] [Includes: Phosphoribosylaminoimidazolecarboxamide formyltransferase (EC 2.1.2.3) (5-aminoimidazole-4-carboxamide ribonucleotide formyltransferase) (AICAR formyltransferase) (AICAR transformylase); In…	0.637933	---	---	---	Y	---
NSP12~P31939	NSP12	P31939	ATIC	Bifunctional purine biosynthesis protein ATIC (AICAR transformylase/inosine monophosphate cyclohydrolase) (ATIC) [Cleaved into: Bifunctional purine biosynthesis protein ATIC, N-terminally processed] [Includes: Phosphoribosylaminoimidazolecarboxamide formyltransferase (EC 2.1.2.3) (5-aminoimidazole-4-carboxamide ribonucleotide formyltransferase) (AICAR formyltransferase) (AICAR transformylase); In…	0.816955	---	---	---	Y	---
NSP2~P31939	NSP2	P31939	ATIC	Bifunctional purine biosynthesis protein ATIC (AICAR transformylase/inosine monophosphate cyclohydrolase) (ATIC) [Cleaved into: Bifunctional purine biosynthesis protein ATIC, N-terminally processed] [Includes: Phosphoribosylaminoimidazolecarboxamide formyltransferase (EC 2.1.2.3) (5-aminoimidazole-4-carboxamide ribonucleotide formyltransferase) (AICAR formyltransferase) (AICAR transformylase); In…	0.77972	Y	0.5	---	Y	---
NSP5~P31939	NSP5	P31939	ATIC	Bifunctional purine biosynthesis protein ATIC (AICAR transformylase/inosine monophosphate cyclohydrolase) (ATIC) [Cleaved into: Bifunctional purine biosynthesis protein ATIC, N-terminally processed] [Includes: Phosphoribosylaminoimidazolecarboxamide formyltransferase (EC 2.1.2.3) (5-aminoimidazole-4-carboxamide ribonucleotide formyltransferase) (AICAR formyltransferase) (AICAR transformylase); In…	0.723865	Y	0.5	---	Y	Y
NSP16~P31939	NSP16	P31939	ATIC	Bifunctional purine biosynthesis protein ATIC (AICAR transformylase/inosine monophosphate cyclohydrolase) (ATIC) [Cleaved into: Bifunctional purine biosynthesis protein ATIC, N-terminally processed] [Includes: Phosphoribosylaminoimidazolecarboxamide formyltransferase (EC 2.1.2.3) (5-aminoimidazole-4-carboxamide ribonucleotide formyltransferase) (AICAR formyltransferase) (AICAR transformylase); In…	0.701387	---	---	---	Y	Y
ORF3A~P31939	ORF3A	P31939	ATIC	Bifunctional purine biosynthesis protein ATIC (AICAR transformylase/inosine monophosphate cyclohydrolase) (ATIC) [Cleaved into: Bifunctional purine biosynthesis protein ATIC, N-terminally processed] [Includes: Phosphoribosylaminoimidazolecarboxamide formyltransferase (EC 2.1.2.3) (5-aminoimidazole-4-carboxamide ribonucleotide formyltransferase) (AICAR formyltransferase) (AICAR transformylase); In…	0.648912	Y	0.513852	---	Y	Y
ORF14~P31939	ORF14	P31939	ATIC	Bifunctional purine biosynthesis protein ATIC (AICAR transformylase/inosine monophosphate cyclohydrolase) (ATIC) [Cleaved into: Bifunctional purine biosynthesis protein ATIC, N-terminally processed] [Includes: Phosphoribosylaminoimidazolecarboxamide formyltransferase (EC 2.1.2.3) (5-aminoimidazole-4-carboxamide ribonucleotide formyltransferase) (AICAR formyltransferase) (AICAR transformylase); In…	0.724854	---	---	---	---	Y
N~Q9NSK0	N	Q9NSK0	KLC4	Kinesin light chain 4 (KLC 4) (Kinesin-like protein 8)	0.75469	---	---	Y	---	Y
S~Q9NSK0	S	Q9NSK0	KLC4	Kinesin light chain 4 (KLC 4) (Kinesin-like protein 8)	0.648424	---	---	---	---	---
NSP12~Q9NSK0	NSP12	Q9NSK0	KLC4	Kinesin light chain 4 (KLC 4) (Kinesin-like protein 8)	0.792232	---	---	---	---	Y
NSP2~Q9NSK0	NSP2	Q9NSK0	KLC4	Kinesin light chain 4 (KLC 4) (Kinesin-like protein 8)	0.621763	---	---	---	---	---
NSP5~Q9NSK0	NSP5	Q9NSK0	KLC4	Kinesin light chain 4 (KLC 4) (Kinesin-like protein 8)	0.715457	---	---	---	---	Y
NSP16~Q9NSK0	NSP16	Q9NSK0	KLC4	Kinesin light chain 4 (KLC 4) (Kinesin-like protein 8)	0.747556	---	---	Y	---	Y
ORF3A~Q9NSK0	ORF3A	Q9NSK0	KLC4	Kinesin light chain 4 (KLC 4) (Kinesin-like protein 8)	0.652595	---	---	---	---	---
ORF14~Q9NSK0	ORF14	Q9NSK0	KLC4	Kinesin light chain 4 (KLC 4) (Kinesin-like protein 8)	0.692312	---	---	---	Y	---
N~P52209	N	P52209	PGD	6-phosphogluconate dehydrogenase, decarboxylating (EC 1.1.1.44)	0.706031	Y	0.792773	---	Y	---
S~P52209	S	P52209	PGD	6-phosphogluconate dehydrogenase, decarboxylating (EC 1.1.1.44)	0.619248	---	---	---	Y	---
NSP12~P52209	NSP12	P52209	PGD	6-phosphogluconate dehydrogenase, decarboxylating (EC 1.1.1.44)	0.804768	---	---	---	Y	---
NSP2~P52209	NSP2	P52209	PGD	6-phosphogluconate dehydrogenase, decarboxylating (EC 1.1.1.44)	0.790958	---	---	---	Y	---
NSP5~P52209	NSP5	P52209	PGD	6-phosphogluconate dehydrogenase, decarboxylating (EC 1.1.1.44)	0.722029	---	---	---	Y	---
NSP16~P52209	NSP16	P52209	PGD	6-phosphogluconate dehydrogenase, decarboxylating (EC 1.1.1.44)	0.716334	---	---	---	Y	---
ORF3A~P52209	ORF3A	P52209	PGD	6-phosphogluconate dehydrogenase, decarboxylating (EC 1.1.1.44)	0.64404	---	---	---	Y	---
ORF14~P52209	ORF14	P52209	PGD	6-phosphogluconate dehydrogenase, decarboxylating (EC 1.1.1.44)	0.722174	---	---	---	---	---
N~Q14558	N	Q14558	PRPSAP1	Phosphoribosyl pyrophosphate synthase-associated protein 1 (PRPP synthase-associated protein 1) (39 kDa phosphoribosypyrophosphate synthase-associated protein) (PAP39)	0.693938	---	---	---	---	---
NSP12~Q14558	NSP12	Q14558	PRPSAP1	Phosphoribosyl pyrophosphate synthase-associated protein 1 (PRPP synthase-associated protein 1) (39 kDa phosphoribosypyrophosphate synthase-associated protein) (PAP39)	0.790173	---	---	---	---	Y
NSP2~Q14558	NSP2	Q14558	PRPSAP1	Phosphoribosyl pyrophosphate synthase-associated protein 1 (PRPP synthase-associated protein 1) (39 kDa phosphoribosypyrophosphate synthase-associated protein) (PAP39)	0.724366	---	---	---	---	---
NSP5~Q14558	NSP5	Q14558	PRPSAP1	Phosphoribosyl pyrophosphate synthase-associated protein 1 (PRPP synthase-associated protein 1) (39 kDa phosphoribosypyrophosphate synthase-associated protein) (PAP39)	0.710896	Y	0.5	---	---	Y
NSP16~Q14558	NSP16	Q14558	PRPSAP1	Phosphoribosyl pyrophosphate synthase-associated protein 1 (PRPP synthase-associated protein 1) (39 kDa phosphoribosypyrophosphate synthase-associated protein) (PAP39)	0.655135	---	---	---	---	Y
ORF3A~Q14558	ORF3A	Q14558	PRPSAP1	Phosphoribosyl pyrophosphate synthase-associated protein 1 (PRPP synthase-associated protein 1) (39 kDa phosphoribosypyrophosphate synthase-associated protein) (PAP39)	0.624165	---	---	---	---	Y
ORF14~Q14558	ORF14	Q14558	PRPSAP1	Phosphoribosyl pyrophosphate synthase-associated protein 1 (PRPP synthase-associated protein 1) (39 kDa phosphoribosypyrophosphate synthase-associated protein) (PAP39)	0.687006	---	---	---	---	Y
N~P10809	N	P10809	HSPD1	60 kDa heat shock protein, mitochondrial (EC 5.6.1.7) (60 kDa chaperonin) (Chaperonin 60) (CPN60) (Heat shock protein 60) (HSP-60) (Hsp60) (HuCHA60) (Mitochondrial matrix protein P1) (P60 lymphocyte protein)	0.707795	---	---	---	---	---
NSP12~P10809	NSP12	P10809	HSPD1	60 kDa heat shock protein, mitochondrial (EC 5.6.1.7) (60 kDa chaperonin) (Chaperonin 60) (CPN60) (Heat shock protein 60) (HSP-60) (Hsp60) (HuCHA60) (Mitochondrial matrix protein P1) (P60 lymphocyte protein)	0.780043	---	---	---	---	---
NSP2~P10809	NSP2	P10809	HSPD1	60 kDa heat shock protein, mitochondrial (EC 5.6.1.7) (60 kDa chaperonin) (Chaperonin 60) (CPN60) (Heat shock protein 60) (HSP-60) (Hsp60) (HuCHA60) (Mitochondrial matrix protein P1) (P60 lymphocyte protein)	0.705675	---	---	---	---	Y
NSP5~P10809	NSP5	P10809	HSPD1	60 kDa heat shock protein, mitochondrial (EC 5.6.1.7) (60 kDa chaperonin) (Chaperonin 60) (CPN60) (Heat shock protein 60) (HSP-60) (Hsp60) (HuCHA60) (Mitochondrial matrix protein P1) (P60 lymphocyte protein)	0.718762	---	---	---	---	Y
NSP16~P10809	NSP16	P10809	HSPD1	60 kDa heat shock protein, mitochondrial (EC 5.6.1.7) (60 kDa chaperonin) (Chaperonin 60) (CPN60) (Heat shock protein 60) (HSP-60) (Hsp60) (HuCHA60) (Mitochondrial matrix protein P1) (P60 lymphocyte protein)	0.674244	---	---	---	---	Y
ORF3A~P10809	ORF3A	P10809	HSPD1	60 kDa heat shock protein, mitochondrial (EC 5.6.1.7) (60 kDa chaperonin) (Chaperonin 60) (CPN60) (Heat shock protein 60) (HSP-60) (Hsp60) (HuCHA60) (Mitochondrial matrix protein P1) (P60 lymphocyte protein)	0.633792	---	---	---	---	Y
ORF14~P10809	ORF14	P10809	HSPD1	60 kDa heat shock protein, mitochondrial (EC 5.6.1.7) (60 kDa chaperonin) (Chaperonin 60) (CPN60) (Heat shock protein 60) (HSP-60) (Hsp60) (HuCHA60) (Mitochondrial matrix protein P1) (P60 lymphocyte protein)	0.682248	---	---	---	---	Y
N~P04083	N	P04083	ANXA1	Annexin A1 (Annexin I) (Annexin-1) (Calpactin II) (Calpactin-2) (Chromobindin-9) (Lipocortin I) (Phospholipase A2 inhibitory protein) (p35)	0.745311	Y	0.5	---	---	Y
S~P04083	S	P04083	ANXA1	Annexin A1 (Annexin I) (Annexin-1) (Calpactin II) (Calpactin-2) (Chromobindin-9) (Lipocortin I) (Phospholipase A2 inhibitory protein) (p35)	0.63115	---	---	---	---	Y
NSP12~P04083	NSP12	P04083	ANXA1	Annexin A1 (Annexin I) (Annexin-1) (Calpactin II) (Calpactin-2) (Chromobindin-9) (Lipocortin I) (Phospholipase A2 inhibitory protein) (p35)	0.810781	---	---	---	---	---
NSP2~P04083	NSP2	P04083	ANXA1	Annexin A1 (Annexin I) (Annexin-1) (Calpactin II) (Calpactin-2) (Chromobindin-9) (Lipocortin I) (Phospholipase A2 inhibitory protein) (p35)	0.682029	---	---	---	---	---
NSP5~P04083	NSP5	P04083	ANXA1	Annexin A1 (Annexin I) (Annexin-1) (Calpactin II) (Calpactin-2) (Chromobindin-9) (Lipocortin I) (Phospholipase A2 inhibitory protein) (p35)	0.720375	---	---	---	---	---
NSP16~P04083	NSP16	P04083	ANXA1	Annexin A1 (Annexin I) (Annexin-1) (Calpactin II) (Calpactin-2) (Chromobindin-9) (Lipocortin I) (Phospholipase A2 inhibitory protein) (p35)	0.723029	---	---	---	---	---
ORF3A~P04083	ORF3A	P04083	ANXA1	Annexin A1 (Annexin I) (Annexin-1) (Calpactin II) (Calpactin-2) (Chromobindin-9) (Lipocortin I) (Phospholipase A2 inhibitory protein) (p35)	0.667988	Y	0.572769	---	---	---
ORF14~P04083	ORF14	P04083	ANXA1	Annexin A1 (Annexin I) (Annexin-1) (Calpactin II) (Calpactin-2) (Chromobindin-9) (Lipocortin I) (Phospholipase A2 inhibitory protein) (p35)	0.720854	---	---	---	---	---
N~Q86VS8	N	Q86VS8	HOOK3	Protein Hook homolog 3 (h-hook3) (hHK3)	0.707158	---	---	---	---	---
S~Q86VS8	S	Q86VS8	HOOK3	Protein Hook homolog 3 (h-hook3) (hHK3)	0.62696	---	---	---	---	---
NSP12~Q86VS8	NSP12	Q86VS8	HOOK3	Protein Hook homolog 3 (h-hook3) (hHK3)	0.808621	---	---	Y	---	Y
NSP5~Q86VS8	NSP5	Q86VS8	HOOK3	Protein Hook homolog 3 (h-hook3) (hHK3)	0.722963	---	---	---	---	---
NSP16~Q86VS8	NSP16	Q86VS8	HOOK3	Protein Hook homolog 3 (h-hook3) (hHK3)	0.716126	---	---	---	---	Y
ORF3A~Q86VS8	ORF3A	Q86VS8	HOOK3	Protein Hook homolog 3 (h-hook3) (hHK3)	0.653017	---	---	Y	---	Y
ORF3B~Q86VS8	ORF3B	Q86VS8	HOOK3	Protein Hook homolog 3 (h-hook3) (hHK3)	0.609501	---	---	Y	---	Y
ORF14~Q86VS8	ORF14	Q86VS8	HOOK3	Protein Hook homolog 3 (h-hook3) (hHK3)	0.682872	---	---	---	---	---
N~Q10713	N	Q10713	PMPCA	Mitochondrial-processing peptidase subunit alpha (Alpha-MPP) (Inactive zinc metalloprotease alpha) (P-55)	0.643127	---	---	---	---	---
NSP12~Q10713	NSP12	Q10713	PMPCA	Mitochondrial-processing peptidase subunit alpha (Alpha-MPP) (Inactive zinc metalloprotease alpha) (P-55)	0.801936	---	---	---	---	Y
NSP2~Q10713	NSP2	Q10713	PMPCA	Mitochondrial-processing peptidase subunit alpha (Alpha-MPP) (Inactive zinc metalloprotease alpha) (P-55)	0.773233	---	---	---	---	Y
NSP5~Q10713	NSP5	Q10713	PMPCA	Mitochondrial-processing peptidase subunit alpha (Alpha-MPP) (Inactive zinc metalloprotease alpha) (P-55)	0.725425	Y	0.5	---	---	Y
NSP16~Q10713	NSP16	Q10713	PMPCA	Mitochondrial-processing peptidase subunit alpha (Alpha-MPP) (Inactive zinc metalloprotease alpha) (P-55)	0.681635	---	---	---	---	Y
ORF3A~Q10713	ORF3A	Q10713	PMPCA	Mitochondrial-processing peptidase subunit alpha (Alpha-MPP) (Inactive zinc metalloprotease alpha) (P-55)	0.6351	Y	0.5	---	---	Y
ORF14~Q10713	ORF14	Q10713	PMPCA	Mitochondrial-processing peptidase subunit alpha (Alpha-MPP) (Inactive zinc metalloprotease alpha) (P-55)	0.72729	---	---	---	---	---
N~P33897	N	P33897	ABCD1	ATP-binding cassette sub-family D member 1 (EC 3.1.2.-) (EC 7.6.2.-) (Adrenoleukodystrophy protein) (ALDP)	0.739015	---	---	---	---	---
S~P33897	S	P33897	ABCD1	ATP-binding cassette sub-family D member 1 (EC 3.1.2.-) (EC 7.6.2.-) (Adrenoleukodystrophy protein) (ALDP)	0.618431	---	---	---	---	---
NSP12~P33897	NSP12	P33897	ABCD1	ATP-binding cassette sub-family D member 1 (EC 3.1.2.-) (EC 7.6.2.-) (Adrenoleukodystrophy protein) (ALDP)	0.792045	---	---	---	---	---
NSP2~P33897	NSP2	P33897	ABCD1	ATP-binding cassette sub-family D member 1 (EC 3.1.2.-) (EC 7.6.2.-) (Adrenoleukodystrophy protein) (ALDP)	0.75969	Y	0.592178	---	---	---
NSP5~P33897	NSP5	P33897	ABCD1	ATP-binding cassette sub-family D member 1 (EC 3.1.2.-) (EC 7.6.2.-) (Adrenoleukodystrophy protein) (ALDP)	0.715194	Y	0.592178	---	---	---
NSP16~P33897	NSP16	P33897	ABCD1	ATP-binding cassette sub-family D member 1 (EC 3.1.2.-) (EC 7.6.2.-) (Adrenoleukodystrophy protein) (ALDP)	0.72079	---	---	---	---	Y
ORF3A~P33897	ORF3A	P33897	ABCD1	ATP-binding cassette sub-family D member 1 (EC 3.1.2.-) (EC 7.6.2.-) (Adrenoleukodystrophy protein) (ALDP)	0.627689	Y	0.592178	---	---	---
ORF14~P33897	ORF14	P33897	ABCD1	ATP-binding cassette sub-family D member 1 (EC 3.1.2.-) (EC 7.6.2.-) (Adrenoleukodystrophy protein) (ALDP)	0.707606	---	---	---	---	Y
N~Q99832	N	Q99832	CCT7	T-complex protein 1 subunit eta (TCP-1-eta) (CCT-eta) (HIV-1 Nef-interacting protein) [Cleaved into: T-complex protein 1 subunit eta, N-terminally processed]	0.728902	---	---	---	---	Y
S~Q99832	S	Q99832	CCT7	T-complex protein 1 subunit eta (TCP-1-eta) (CCT-eta) (HIV-1 Nef-interacting protein) [Cleaved into: T-complex protein 1 subunit eta, N-terminally processed]	0.608402	---	---	---	---	Y
NSP12~Q99832	NSP12	Q99832	CCT7	T-complex protein 1 subunit eta (TCP-1-eta) (CCT-eta) (HIV-1 Nef-interacting protein) [Cleaved into: T-complex protein 1 subunit eta, N-terminally processed]	0.801654	---	---	---	---	Y
NSP2~Q99832	NSP2	Q99832	CCT7	T-complex protein 1 subunit eta (TCP-1-eta) (CCT-eta) (HIV-1 Nef-interacting protein) [Cleaved into: T-complex protein 1 subunit eta, N-terminally processed]	0.738592	---	---	---	---	---
NSP5~Q99832	NSP5	Q99832	CCT7	T-complex protein 1 subunit eta (TCP-1-eta) (CCT-eta) (HIV-1 Nef-interacting protein) [Cleaved into: T-complex protein 1 subunit eta, N-terminally processed]	0.727981	---	---	---	---	---
NSP16~Q99832	NSP16	Q99832	CCT7	T-complex protein 1 subunit eta (TCP-1-eta) (CCT-eta) (HIV-1 Nef-interacting protein) [Cleaved into: T-complex protein 1 subunit eta, N-terminally processed]	0.675578	---	---	---	---	---
ORF3A~Q99832	ORF3A	Q99832	CCT7	T-complex protein 1 subunit eta (TCP-1-eta) (CCT-eta) (HIV-1 Nef-interacting protein) [Cleaved into: T-complex protein 1 subunit eta, N-terminally processed]	0.641992	---	---	---	---	---
ORF14~Q99832	ORF14	Q99832	CCT7	T-complex protein 1 subunit eta (TCP-1-eta) (CCT-eta) (HIV-1 Nef-interacting protein) [Cleaved into: T-complex protein 1 subunit eta, N-terminally processed]	0.705623	---	---	---	---	---
N~Q93034	N	Q93034	CUL5	Cullin-5 (CUL-5) (Vasopressin-activated calcium-mobilizing receptor 1) (VACM-1)	0.719759	---	---	---	---	---
S~Q93034	S	Q93034	CUL5	Cullin-5 (CUL-5) (Vasopressin-activated calcium-mobilizing receptor 1) (VACM-1)	0.614694	---	---	---	---	---
NSP12~Q93034	NSP12	Q93034	CUL5	Cullin-5 (CUL-5) (Vasopressin-activated calcium-mobilizing receptor 1) (VACM-1)	0.826351	---	---	---	---	---
NSP2~Q93034	NSP2	Q93034	CUL5	Cullin-5 (CUL-5) (Vasopressin-activated calcium-mobilizing receptor 1) (VACM-1)	0.733515	---	---	---	---	---
NSP5~Q93034	NSP5	Q93034	CUL5	Cullin-5 (CUL-5) (Vasopressin-activated calcium-mobilizing receptor 1) (VACM-1)	0.738679	---	---	---	---	---
NSP16~Q93034	NSP16	Q93034	CUL5	Cullin-5 (CUL-5) (Vasopressin-activated calcium-mobilizing receptor 1) (VACM-1)	0.708618	---	---	---	---	---
ORF3A~Q93034	ORF3A	Q93034	CUL5	Cullin-5 (CUL-5) (Vasopressin-activated calcium-mobilizing receptor 1) (VACM-1)	0.660303	---	---	---	---	---
ORF14~Q93034	ORF14	Q93034	CUL5	Cullin-5 (CUL-5) (Vasopressin-activated calcium-mobilizing receptor 1) (VACM-1)	0.732027	---	---	---	---	---
N~Q9HBH5	N	Q9HBH5	RDH14	Retinol dehydrogenase 14 (EC 1.1.1.300) (Alcohol dehydrogenase PAN2) (Short chain dehydrogenase/reductase family 7C member 4)	0.731362	---	---	---	---	---
S~Q9HBH5	S	Q9HBH5	RDH14	Retinol dehydrogenase 14 (EC 1.1.1.300) (Alcohol dehydrogenase PAN2) (Short chain dehydrogenase/reductase family 7C member 4)	0.61068	---	---	---	---	---
NSP12~Q9HBH5	NSP12	Q9HBH5	RDH14	Retinol dehydrogenase 14 (EC 1.1.1.300) (Alcohol dehydrogenase PAN2) (Short chain dehydrogenase/reductase family 7C member 4)	0.785831	---	---	---	---	---
NSP2~Q9HBH5	NSP2	Q9HBH5	RDH14	Retinol dehydrogenase 14 (EC 1.1.1.300) (Alcohol dehydrogenase PAN2) (Short chain dehydrogenase/reductase family 7C member 4)	0.741179	---	---	---	---	Y
NSP5~Q9HBH5	NSP5	Q9HBH5	RDH14	Retinol dehydrogenase 14 (EC 1.1.1.300) (Alcohol dehydrogenase PAN2) (Short chain dehydrogenase/reductase family 7C member 4)	0.722759	---	---	---	---	Y
NSP16~Q9HBH5	NSP16	Q9HBH5	RDH14	Retinol dehydrogenase 14 (EC 1.1.1.300) (Alcohol dehydrogenase PAN2) (Short chain dehydrogenase/reductase family 7C member 4)	0.714216	---	---	---	---	Y
ORF3A~Q9HBH5	ORF3A	Q9HBH5	RDH14	Retinol dehydrogenase 14 (EC 1.1.1.300) (Alcohol dehydrogenase PAN2) (Short chain dehydrogenase/reductase family 7C member 4)	0.645042	Y	0.549509	---	---	Y
ORF14~Q9HBH5	ORF14	Q9HBH5	RDH14	Retinol dehydrogenase 14 (EC 1.1.1.300) (Alcohol dehydrogenase PAN2) (Short chain dehydrogenase/reductase family 7C member 4)	0.723526	---	---	---	---	Y
N~P50990	N	P50990	CCT8	T-complex protein 1 subunit theta (TCP-1-theta) (CCT-theta) (Chaperonin containing T-complex polypeptide 1 subunit 8) (Renal carcinoma antigen NY-REN-15)	0.734662	---	---	---	---	Y
S~P50990	S	P50990	CCT8	T-complex protein 1 subunit theta (TCP-1-theta) (CCT-theta) (Chaperonin containing T-complex polypeptide 1 subunit 8) (Renal carcinoma antigen NY-REN-15)	0.632784	---	---	---	---	Y
NSP12~P50990	NSP12	P50990	CCT8	T-complex protein 1 subunit theta (TCP-1-theta) (CCT-theta) (Chaperonin containing T-complex polypeptide 1 subunit 8) (Renal carcinoma antigen NY-REN-15)	0.801227	---	---	Y	---	---
NSP2~P50990	NSP2	P50990	CCT8	T-complex protein 1 subunit theta (TCP-1-theta) (CCT-theta) (Chaperonin containing T-complex polypeptide 1 subunit 8) (Renal carcinoma antigen NY-REN-15)	0.754295	---	---	---	---	---
NSP5~P50990	NSP5	P50990	CCT8	T-complex protein 1 subunit theta (TCP-1-theta) (CCT-theta) (Chaperonin containing T-complex polypeptide 1 subunit 8) (Renal carcinoma antigen NY-REN-15)	0.721813	---	---	---	---	---
NSP16~P50990	NSP16	P50990	CCT8	T-complex protein 1 subunit theta (TCP-1-theta) (CCT-theta) (Chaperonin containing T-complex polypeptide 1 subunit 8) (Renal carcinoma antigen NY-REN-15)	0.698631	---	---	---	---	---
ORF3A~P50990	ORF3A	P50990	CCT8	T-complex protein 1 subunit theta (TCP-1-theta) (CCT-theta) (Chaperonin containing T-complex polypeptide 1 subunit 8) (Renal carcinoma antigen NY-REN-15)	0.645658	---	---	---	---	---
ORF14~P50990	ORF14	P50990	CCT8	T-complex protein 1 subunit theta (TCP-1-theta) (CCT-theta) (Chaperonin containing T-complex polypeptide 1 subunit 8) (Renal carcinoma antigen NY-REN-15)	0.722392	---	---	---	---	---
N~P43487	N	P43487	RANBP1	Ran-specific GTPase-activating protein (Ran-binding protein 1) (RanBP1)	0.634086	---	---	---	---	---
NSP12~P43487	NSP12	P43487	RANBP1	Ran-specific GTPase-activating protein (Ran-binding protein 1) (RanBP1)	0.790664	---	---	---	---	---
NSP2~P43487	NSP2	P43487	RANBP1	Ran-specific GTPase-activating protein (Ran-binding protein 1) (RanBP1)	0.611593	---	---	---	---	---
NSP5~P43487	NSP5	P43487	RANBP1	Ran-specific GTPase-activating protein (Ran-binding protein 1) (RanBP1)	0.698904	---	---	---	---	Y
NSP16~P43487	NSP16	P43487	RANBP1	Ran-specific GTPase-activating protein (Ran-binding protein 1) (RanBP1)	0.721472	---	---	---	---	---
ORF3A~P43487	ORF3A	P43487	RANBP1	Ran-specific GTPase-activating protein (Ran-binding protein 1) (RanBP1)	0.653565	---	---	---	---	---
ORF14~P43487	ORF14	P43487	RANBP1	Ran-specific GTPase-activating protein (Ran-binding protein 1) (RanBP1)	0.67846	---	---	---	---	---
N~Q9H269	N	Q9H269	VPS16	Vacuolar protein sorting-associated protein 16 homolog (hVPS16)	0.758605	---	---	---	---	---
S~Q9H269	S	Q9H269	VPS16	Vacuolar protein sorting-associated protein 16 homolog (hVPS16)	0.644394	---	---	Y	---	Y
NSP12~Q9H269	NSP12	Q9H269	VPS16	Vacuolar protein sorting-associated protein 16 homolog (hVPS16)	0.811515	---	---	Y	---	---
NSP2~Q9H269	NSP2	Q9H269	VPS16	Vacuolar protein sorting-associated protein 16 homolog (hVPS16)	0.783182	---	---	---	---	---
NSP5~Q9H269	NSP5	Q9H269	VPS16	Vacuolar protein sorting-associated protein 16 homolog (hVPS16)	0.745238	---	---	---	---	---
NSP16~Q9H269	NSP16	Q9H269	VPS16	Vacuolar protein sorting-associated protein 16 homolog (hVPS16)	0.739437	---	---	Y	---	---
ORF3A~Q9H269	ORF3A	Q9H269	VPS16	Vacuolar protein sorting-associated protein 16 homolog (hVPS16)	0.660854	---	---	Y	---	---
ORF14~Q9H269	ORF14	Q9H269	VPS16	Vacuolar protein sorting-associated protein 16 homolog (hVPS16)	0.741769	---	---	---	---	---
N~P04424	N	P04424	ASL	Argininosuccinate lyase (ASAL) (EC 4.3.2.1) (Arginosuccinase)	0.738002	---	---	---	---	Y
S~P04424	S	P04424	ASL	Argininosuccinate lyase (ASAL) (EC 4.3.2.1) (Arginosuccinase)	0.629837	---	---	---	---	Y
NSP12~P04424	NSP12	P04424	ASL	Argininosuccinate lyase (ASAL) (EC 4.3.2.1) (Arginosuccinase)	0.816363	---	---	---	---	Y
NSP2~P04424	NSP2	P04424	ASL	Argininosuccinate lyase (ASAL) (EC 4.3.2.1) (Arginosuccinase)	0.800905	---	---	---	---	Y
NSP5~P04424	NSP5	P04424	ASL	Argininosuccinate lyase (ASAL) (EC 4.3.2.1) (Arginosuccinase)	0.742156	---	---	---	---	Y
NSP16~P04424	NSP16	P04424	ASL	Argininosuccinate lyase (ASAL) (EC 4.3.2.1) (Arginosuccinase)	0.724474	---	---	---	---	Y
ORF3A~P04424	ORF3A	P04424	ASL	Argininosuccinate lyase (ASAL) (EC 4.3.2.1) (Arginosuccinase)	0.653934	---	---	---	---	Y
ORF14~P04424	ORF14	P04424	ASL	Argininosuccinate lyase (ASAL) (EC 4.3.2.1) (Arginosuccinase)	0.731057	---	---	---	---	---
N~Q9NY93	N	Q9NY93	DDX56	Probable ATP-dependent RNA helicase DDX56 (EC 3.6.4.13) (ATP-dependent 61 kDa nucleolar RNA helicase) (DEAD box protein 21) (DEAD box protein 56)	0.748546	---	---	---	---	Y
S~Q9NY93	S	Q9NY93	DDX56	Probable ATP-dependent RNA helicase DDX56 (EC 3.6.4.13) (ATP-dependent 61 kDa nucleolar RNA helicase) (DEAD box protein 21) (DEAD box protein 56)	0.62503	---	---	---	---	Y
NSP12~Q9NY93	NSP12	Q9NY93	DDX56	Probable ATP-dependent RNA helicase DDX56 (EC 3.6.4.13) (ATP-dependent 61 kDa nucleolar RNA helicase) (DEAD box protein 21) (DEAD box protein 56)	0.799053	---	---	---	---	Y
NSP2~Q9NY93	NSP2	Q9NY93	DDX56	Probable ATP-dependent RNA helicase DDX56 (EC 3.6.4.13) (ATP-dependent 61 kDa nucleolar RNA helicase) (DEAD box protein 21) (DEAD box protein 56)	0.689556	Y	0.5	---	---	Y
NSP5~Q9NY93	NSP5	Q9NY93	DDX56	Probable ATP-dependent RNA helicase DDX56 (EC 3.6.4.13) (ATP-dependent 61 kDa nucleolar RNA helicase) (DEAD box protein 21) (DEAD box protein 56)	0.72775	---	---	---	---	Y
NSP16~Q9NY93	NSP16	Q9NY93	DDX56	Probable ATP-dependent RNA helicase DDX56 (EC 3.6.4.13) (ATP-dependent 61 kDa nucleolar RNA helicase) (DEAD box protein 21) (DEAD box protein 56)	0.708711	---	---	---	---	Y
ORF3A~Q9NY93	ORF3A	Q9NY93	DDX56	Probable ATP-dependent RNA helicase DDX56 (EC 3.6.4.13) (ATP-dependent 61 kDa nucleolar RNA helicase) (DEAD box protein 21) (DEAD box protein 56)	0.661838	---	---	---	---	---
ORF14~Q9NY93	ORF14	Q9NY93	DDX56	Probable ATP-dependent RNA helicase DDX56 (EC 3.6.4.13) (ATP-dependent 61 kDa nucleolar RNA helicase) (DEAD box protein 21) (DEAD box protein 56)	0.709333	---	---	---	---	---
N~P51159	N	P51159	RAB27A	Ras-related protein Rab-27A (Rab-27) (EC 3.6.5.2) (GTP-binding protein Ram)	0.704302	Y	0.5	---	---	Y
S~P51159	S	P51159	RAB27A	Ras-related protein Rab-27A (Rab-27) (EC 3.6.5.2) (GTP-binding protein Ram)	0.615431	---	---	---	---	Y
NSP12~P51159	NSP12	P51159	RAB27A	Ras-related protein Rab-27A (Rab-27) (EC 3.6.5.2) (GTP-binding protein Ram)	0.802936	---	---	---	---	Y
NSP2~P51159	NSP2	P51159	RAB27A	Ras-related protein Rab-27A (Rab-27) (EC 3.6.5.2) (GTP-binding protein Ram)	0.766341	---	---	---	---	---
NSP5~P51159	NSP5	P51159	RAB27A	Ras-related protein Rab-27A (Rab-27) (EC 3.6.5.2) (GTP-binding protein Ram)	0.720537	---	---	---	---	---
NSP16~P51159	NSP16	P51159	RAB27A	Ras-related protein Rab-27A (Rab-27) (EC 3.6.5.2) (GTP-binding protein Ram)	0.724001	---	---	---	---	Y
ORF3A~P51159	ORF3A	P51159	RAB27A	Ras-related protein Rab-27A (Rab-27) (EC 3.6.5.2) (GTP-binding protein Ram)	0.647172	---	---	---	---	---
ORF14~P51159	ORF14	P51159	RAB27A	Ras-related protein Rab-27A (Rab-27) (EC 3.6.5.2) (GTP-binding protein Ram)	0.717659	---	---	---	---	Y
N~Q8N392	N	Q8N392	ARHGAP18	Rho GTPase-activating protein 18 (MacGAP) (Rho-type GTPase-activating protein 18)	0.746906	Y	0.5	---	---	Y
S~Q8N392	S	Q8N392	ARHGAP18	Rho GTPase-activating protein 18 (MacGAP) (Rho-type GTPase-activating protein 18)	0.635946	---	---	---	---	Y
NSP12~Q8N392	NSP12	Q8N392	ARHGAP18	Rho GTPase-activating protein 18 (MacGAP) (Rho-type GTPase-activating protein 18)	0.835273	---	---	---	---	---
NSP2~Q8N392	NSP2	Q8N392	ARHGAP18	Rho GTPase-activating protein 18 (MacGAP) (Rho-type GTPase-activating protein 18)	0.665407	---	---	---	---	---
NSP5~Q8N392	NSP5	Q8N392	ARHGAP18	Rho GTPase-activating protein 18 (MacGAP) (Rho-type GTPase-activating protein 18)	0.735101	---	---	---	---	---
NSP16~Q8N392	NSP16	Q8N392	ARHGAP18	Rho GTPase-activating protein 18 (MacGAP) (Rho-type GTPase-activating protein 18)	0.716579	---	---	---	---	---
ORF3A~Q8N392	ORF3A	Q8N392	ARHGAP18	Rho GTPase-activating protein 18 (MacGAP) (Rho-type GTPase-activating protein 18)	0.65653	---	---	---	---	---
ORF3B~Q8N392	ORF3B	Q8N392	ARHGAP18	Rho GTPase-activating protein 18 (MacGAP) (Rho-type GTPase-activating protein 18)	0.600496	---	---	---	---	---
ORF14~Q8N392	ORF14	Q8N392	ARHGAP18	Rho GTPase-activating protein 18 (MacGAP) (Rho-type GTPase-activating protein 18)	0.710983	---	---	---	---	---
N~P12081	N	P12081	HARS1	Histidine--tRNA ligase, cytoplasmic (EC 6.1.1.21) (Histidyl-tRNA synthetase) (HisRS)	0.739566	---	---	---	---	---
S~P12081	S	P12081	HARS1	Histidine--tRNA ligase, cytoplasmic (EC 6.1.1.21) (Histidyl-tRNA synthetase) (HisRS)	0.621791	---	---	---	---	---
NSP12~P12081	NSP12	P12081	HARS1	Histidine--tRNA ligase, cytoplasmic (EC 6.1.1.21) (Histidyl-tRNA synthetase) (HisRS)	0.783263	---	---	---	---	---
NSP2~P12081	NSP2	P12081	HARS1	Histidine--tRNA ligase, cytoplasmic (EC 6.1.1.21) (Histidyl-tRNA synthetase) (HisRS)	0.699559	Y	0.523018	---	---	---
NSP5~P12081	NSP5	P12081	HARS1	Histidine--tRNA ligase, cytoplasmic (EC 6.1.1.21) (Histidyl-tRNA synthetase) (HisRS)	0.719094	---	---	---	---	---
NSP16~P12081	NSP16	P12081	HARS1	Histidine--tRNA ligase, cytoplasmic (EC 6.1.1.21) (Histidyl-tRNA synthetase) (HisRS)	0.705918	---	---	---	---	---
ORF3A~P12081	ORF3A	P12081	HARS1	Histidine--tRNA ligase, cytoplasmic (EC 6.1.1.21) (Histidyl-tRNA synthetase) (HisRS)	0.648634	---	---	---	---	---
ORF14~P12081	ORF14	P12081	HARS1	Histidine--tRNA ligase, cytoplasmic (EC 6.1.1.21) (Histidyl-tRNA synthetase) (HisRS)	0.709647	---	---	---	---	---
N~Q9GZV1	N	Q9GZV1	ANKRD2	Ankyrin repeat domain-containing protein 2 (Skeletal muscle ankyrin repeat protein) (hArpp)	0.74752	---	---	---	---	---
S~Q9GZV1	S	Q9GZV1	ANKRD2	Ankyrin repeat domain-containing protein 2 (Skeletal muscle ankyrin repeat protein) (hArpp)	0.649912	---	---	---	---	---
NSP12~Q9GZV1	NSP12	Q9GZV1	ANKRD2	Ankyrin repeat domain-containing protein 2 (Skeletal muscle ankyrin repeat protein) (hArpp)	0.804684	---	---	---	---	---
NSP2~Q9GZV1	NSP2	Q9GZV1	ANKRD2	Ankyrin repeat domain-containing protein 2 (Skeletal muscle ankyrin repeat protein) (hArpp)	0.679755	---	---	---	---	---
NSP5~Q9GZV1	NSP5	Q9GZV1	ANKRD2	Ankyrin repeat domain-containing protein 2 (Skeletal muscle ankyrin repeat protein) (hArpp)	0.739881	---	---	---	---	---
NSP16~Q9GZV1	NSP16	Q9GZV1	ANKRD2	Ankyrin repeat domain-containing protein 2 (Skeletal muscle ankyrin repeat protein) (hArpp)	0.727962	---	---	---	---	---
ORF3A~Q9GZV1	ORF3A	Q9GZV1	ANKRD2	Ankyrin repeat domain-containing protein 2 (Skeletal muscle ankyrin repeat protein) (hArpp)	0.686322	---	---	---	---	---
ORF14~Q9GZV1	ORF14	Q9GZV1	ANKRD2	Ankyrin repeat domain-containing protein 2 (Skeletal muscle ankyrin repeat protein) (hArpp)	0.728523	---	---	---	---	---
N~Q8N1B4	N	Q8N1B4	VPS52	Vacuolar protein sorting-associated protein 52 homolog (SAC2 suppressor of actin mutations 2-like protein)	0.732653	Y	0.5	---	---	---
S~Q8N1B4	S	Q8N1B4	VPS52	Vacuolar protein sorting-associated protein 52 homolog (SAC2 suppressor of actin mutations 2-like protein)	0.615337	---	---	---	---	---
NSP12~Q8N1B4	NSP12	Q8N1B4	VPS52	Vacuolar protein sorting-associated protein 52 homolog (SAC2 suppressor of actin mutations 2-like protein)	0.79981	---	---	---	---	---
NSP2~Q8N1B4	NSP2	Q8N1B4	VPS52	Vacuolar protein sorting-associated protein 52 homolog (SAC2 suppressor of actin mutations 2-like protein)	0.761961	---	---	---	---	---
NSP5~Q8N1B4	NSP5	Q8N1B4	VPS52	Vacuolar protein sorting-associated protein 52 homolog (SAC2 suppressor of actin mutations 2-like protein)	0.721965	Y	0.531531	---	---	---
NSP16~Q8N1B4	NSP16	Q8N1B4	VPS52	Vacuolar protein sorting-associated protein 52 homolog (SAC2 suppressor of actin mutations 2-like protein)	0.702702	---	---	Y	---	---
ORF3A~Q8N1B4	ORF3A	Q8N1B4	VPS52	Vacuolar protein sorting-associated protein 52 homolog (SAC2 suppressor of actin mutations 2-like protein)	0.651595	---	---	---	---	---
ORF14~Q8N1B4	ORF14	Q8N1B4	VPS52	Vacuolar protein sorting-associated protein 52 homolog (SAC2 suppressor of actin mutations 2-like protein)	0.71711	---	---	---	---	---
N~O75146	N	O75146	HIP1R	Huntingtin-interacting protein 1-related protein (HIP1-related protein) (Huntingtin-interacting protein 12) (HIP-12)	0.767965	---	---	---	---	---
S~O75146	S	O75146	HIP1R	Huntingtin-interacting protein 1-related protein (HIP1-related protein) (Huntingtin-interacting protein 12) (HIP-12)	0.655597	---	---	---	---	---
NSP12~O75146	NSP12	O75146	HIP1R	Huntingtin-interacting protein 1-related protein (HIP1-related protein) (Huntingtin-interacting protein 12) (HIP-12)	0.812757	---	---	---	---	---
NSP2~O75146	NSP2	O75146	HIP1R	Huntingtin-interacting protein 1-related protein (HIP1-related protein) (Huntingtin-interacting protein 12) (HIP-12)	0.669182	---	---	---	---	---
NSP5~O75146	NSP5	O75146	HIP1R	Huntingtin-interacting protein 1-related protein (HIP1-related protein) (Huntingtin-interacting protein 12) (HIP-12)	0.744736	---	---	---	---	---
NSP16~O75146	NSP16	O75146	HIP1R	Huntingtin-interacting protein 1-related protein (HIP1-related protein) (Huntingtin-interacting protein 12) (HIP-12)	0.729318	---	---	---	---	Y
ORF3A~O75146	ORF3A	O75146	HIP1R	Huntingtin-interacting protein 1-related protein (HIP1-related protein) (Huntingtin-interacting protein 12) (HIP-12)	0.66308	---	---	---	---	---
ORF14~O75146	ORF14	O75146	HIP1R	Huntingtin-interacting protein 1-related protein (HIP1-related protein) (Huntingtin-interacting protein 12) (HIP-12)	0.703721	---	---	---	---	---
N~Q96ED9	N	Q96ED9	HOOK2	Protein Hook homolog 2 (h-hook2) (hHK2)	0.705613	---	---	---	---	---
S~Q96ED9	S	Q96ED9	HOOK2	Protein Hook homolog 2 (h-hook2) (hHK2)	0.62144	---	---	---	---	---
NSP12~Q96ED9	NSP12	Q96ED9	HOOK2	Protein Hook homolog 2 (h-hook2) (hHK2)	0.78568	---	---	---	---	Y
NSP5~Q96ED9	NSP5	Q96ED9	HOOK2	Protein Hook homolog 2 (h-hook2) (hHK2)	0.723863	---	---	---	---	---
NSP16~Q96ED9	NSP16	Q96ED9	HOOK2	Protein Hook homolog 2 (h-hook2) (hHK2)	0.720093	---	---	---	---	---
ORF3A~Q96ED9	ORF3A	Q96ED9	HOOK2	Protein Hook homolog 2 (h-hook2) (hHK2)	0.645419	---	---	---	---	---
ORF14~Q96ED9	ORF14	Q96ED9	HOOK2	Protein Hook homolog 2 (h-hook2) (hHK2)	0.685555	---	---	---	---	---
N~P35580	N	P35580	MYH10	Myosin-10 (Cellular myosin heavy chain, type B) (Myosin heavy chain 10) (Myosin heavy chain, non-muscle IIb) (Non-muscle myosin heavy chain B) (NMMHC-B) (Non-muscle myosin heavy chain IIb) (NMMHC II-b) (NMMHC-IIB)	0.707767	Y	0.558674	---	---	---
S~P35580	S	P35580	MYH10	Myosin-10 (Cellular myosin heavy chain, type B) (Myosin heavy chain 10) (Myosin heavy chain, non-muscle IIb) (Non-muscle myosin heavy chain B) (NMMHC-B) (Non-muscle myosin heavy chain IIb) (NMMHC II-b) (NMMHC-IIB)	0.623003	---	---	---	---	---
NSP12~P35580	NSP12	P35580	MYH10	Myosin-10 (Cellular myosin heavy chain, type B) (Myosin heavy chain 10) (Myosin heavy chain, non-muscle IIb) (Non-muscle myosin heavy chain B) (NMMHC-B) (Non-muscle myosin heavy chain IIb) (NMMHC II-b) (NMMHC-IIB)	0.809892	---	---	---	---	---
NSP5~P35580	NSP5	P35580	MYH10	Myosin-10 (Cellular myosin heavy chain, type B) (Myosin heavy chain 10) (Myosin heavy chain, non-muscle IIb) (Non-muscle myosin heavy chain B) (NMMHC-B) (Non-muscle myosin heavy chain IIb) (NMMHC II-b) (NMMHC-IIB)	0.716947	---	---	---	---	---
NSP16~P35580	NSP16	P35580	MYH10	Myosin-10 (Cellular myosin heavy chain, type B) (Myosin heavy chain 10) (Myosin heavy chain, non-muscle IIb) (Non-muscle myosin heavy chain B) (NMMHC-B) (Non-muscle myosin heavy chain IIb) (NMMHC II-b) (NMMHC-IIB)	0.728977	---	---	---	---	---
ORF3A~P35580	ORF3A	P35580	MYH10	Myosin-10 (Cellular myosin heavy chain, type B) (Myosin heavy chain 10) (Myosin heavy chain, non-muscle IIb) (Non-muscle myosin heavy chain B) (NMMHC-B) (Non-muscle myosin heavy chain IIb) (NMMHC II-b) (NMMHC-IIB)	0.667429	---	---	---	---	---
ORF14~P35580	ORF14	P35580	MYH10	Myosin-10 (Cellular myosin heavy chain, type B) (Myosin heavy chain 10) (Myosin heavy chain, non-muscle IIb) (Non-muscle myosin heavy chain B) (NMMHC-B) (Non-muscle myosin heavy chain IIb) (NMMHC II-b) (NMMHC-IIB)	0.693794	---	---	---	---	---
N~Q08043	N	Q08043	ACTN3	Alpha-actinin-3 (Alpha-actinin skeletal muscle isoform 3) (F-actin cross-linking protein)	0.725955	---	---	---	---	---
S~Q08043	S	Q08043	ACTN3	Alpha-actinin-3 (Alpha-actinin skeletal muscle isoform 3) (F-actin cross-linking protein)	0.617422	---	---	---	---	---
NSP12~Q08043	NSP12	Q08043	ACTN3	Alpha-actinin-3 (Alpha-actinin skeletal muscle isoform 3) (F-actin cross-linking protein)	0.813105	---	---	---	---	---
NSP2~Q08043	NSP2	Q08043	ACTN3	Alpha-actinin-3 (Alpha-actinin skeletal muscle isoform 3) (F-actin cross-linking protein)	0.726006	---	---	---	---	---
NSP5~Q08043	NSP5	Q08043	ACTN3	Alpha-actinin-3 (Alpha-actinin skeletal muscle isoform 3) (F-actin cross-linking protein)	0.738324	Y	0.650139	---	---	---
NSP16~Q08043	NSP16	Q08043	ACTN3	Alpha-actinin-3 (Alpha-actinin skeletal muscle isoform 3) (F-actin cross-linking protein)	0.743228	---	---	---	---	---
ORF3A~Q08043	ORF3A	Q08043	ACTN3	Alpha-actinin-3 (Alpha-actinin skeletal muscle isoform 3) (F-actin cross-linking protein)	0.656897	---	---	---	---	---
ORF14~Q08043	ORF14	Q08043	ACTN3	Alpha-actinin-3 (Alpha-actinin skeletal muscle isoform 3) (F-actin cross-linking protein)	0.73886	---	---	---	---	---
N~P48643	N	P48643	CCT5	T-complex protein 1 subunit epsilon (TCP-1-epsilon) (CCT-epsilon)	0.700315	---	---	---	---	---
NSP12~P48643	NSP12	P48643	CCT5	T-complex protein 1 subunit epsilon (TCP-1-epsilon) (CCT-epsilon)	0.781567	---	---	Y	---	Y
NSP2~P48643	NSP2	P48643	CCT5	T-complex protein 1 subunit epsilon (TCP-1-epsilon) (CCT-epsilon)	0.706341	---	---	---	---	---
NSP5~P48643	NSP5	P48643	CCT5	T-complex protein 1 subunit epsilon (TCP-1-epsilon) (CCT-epsilon)	0.719718	---	---	---	---	Y
NSP16~P48643	NSP16	P48643	CCT5	T-complex protein 1 subunit epsilon (TCP-1-epsilon) (CCT-epsilon)	0.67727	---	---	---	---	Y
ORF3A~P48643	ORF3A	P48643	CCT5	T-complex protein 1 subunit epsilon (TCP-1-epsilon) (CCT-epsilon)	0.645251	---	---	---	---	Y
ORF14~P48643	ORF14	P48643	CCT5	T-complex protein 1 subunit epsilon (TCP-1-epsilon) (CCT-epsilon)	0.708248	---	---	---	---	Y
N~P31153	N	P31153	MAT2A	S-adenosylmethionine synthase isoform type-2 (AdoMet synthase 2) (EC 2.5.1.6) (Methionine adenosyltransferase 2) (MAT 2) (Methionine adenosyltransferase II) (MAT-II)	0.731213	Y	0.742352	---	---	---
S~P31153	S	P31153	MAT2A	S-adenosylmethionine synthase isoform type-2 (AdoMet synthase 2) (EC 2.5.1.6) (Methionine adenosyltransferase 2) (MAT 2) (Methionine adenosyltransferase II) (MAT-II)	0.633883	---	---	---	---	---
NSP12~P31153	NSP12	P31153	MAT2A	S-adenosylmethionine synthase isoform type-2 (AdoMet synthase 2) (EC 2.5.1.6) (Methionine adenosyltransferase 2) (MAT 2) (Methionine adenosyltransferase II) (MAT-II)	0.801265	---	---	---	---	---
NSP2~P31153	NSP2	P31153	MAT2A	S-adenosylmethionine synthase isoform type-2 (AdoMet synthase 2) (EC 2.5.1.6) (Methionine adenosyltransferase 2) (MAT 2) (Methionine adenosyltransferase II) (MAT-II)	0.765007	Y	0.5	---	---	---
NSP5~P31153	NSP5	P31153	MAT2A	S-adenosylmethionine synthase isoform type-2 (AdoMet synthase 2) (EC 2.5.1.6) (Methionine adenosyltransferase 2) (MAT 2) (Methionine adenosyltransferase II) (MAT-II)	0.731143	Y	0.5	---	---	---
NSP16~P31153	NSP16	P31153	MAT2A	S-adenosylmethionine synthase isoform type-2 (AdoMet synthase 2) (EC 2.5.1.6) (Methionine adenosyltransferase 2) (MAT 2) (Methionine adenosyltransferase II) (MAT-II)	0.707708	---	---	---	---	---
ORF3A~P31153	ORF3A	P31153	MAT2A	S-adenosylmethionine synthase isoform type-2 (AdoMet synthase 2) (EC 2.5.1.6) (Methionine adenosyltransferase 2) (MAT 2) (Methionine adenosyltransferase II) (MAT-II)	0.673225	---	---	---	---	---
ORF14~P31153	ORF14	P31153	MAT2A	S-adenosylmethionine synthase isoform type-2 (AdoMet synthase 2) (EC 2.5.1.6) (Methionine adenosyltransferase 2) (MAT 2) (Methionine adenosyltransferase II) (MAT-II)	0.728713	---	---	---	---	---
N~Q13616	N	Q13616	CUL1	Cullin-1 (CUL-1)	0.744165	---	---	---	---	---
S~Q13616	S	Q13616	CUL1	Cullin-1 (CUL-1)	0.635795	---	---	---	---	---
NSP12~Q13616	NSP12	Q13616	CUL1	Cullin-1 (CUL-1)	0.834104	---	---	---	---	---
NSP2~Q13616	NSP2	Q13616	CUL1	Cullin-1 (CUL-1)	0.714765	---	---	---	---	---
NSP5~Q13616	NSP5	Q13616	CUL1	Cullin-1 (CUL-1)	0.733215	---	---	---	---	---
NSP16~Q13616	NSP16	Q13616	CUL1	Cullin-1 (CUL-1)	0.712045	---	---	---	---	---
ORF3A~Q13616	ORF3A	Q13616	CUL1	Cullin-1 (CUL-1)	0.660235	---	---	---	---	---
ORF14~Q13616	ORF14	Q13616	CUL1	Cullin-1 (CUL-1)	0.716305	---	---	---	---	---
N~A8K8P3	N	A8K8P3	SFI1	Protein SFI1 homolog (hSFI1)	0.651022	---	---	---	---	---
NSP12~A8K8P3	NSP12	A8K8P3	SFI1	Protein SFI1 homolog (hSFI1)	0.759135	---	---	---	---	---
NSP2~A8K8P3	NSP2	A8K8P3	SFI1	Protein SFI1 homolog (hSFI1)	0.651222	---	---	---	---	---
NSP5~A8K8P3	NSP5	A8K8P3	SFI1	Protein SFI1 homolog (hSFI1)	0.714323	---	---	---	---	---
NSP16~A8K8P3	NSP16	A8K8P3	SFI1	Protein SFI1 homolog (hSFI1)	0.70994	---	---	---	---	Y
ORF3A~A8K8P3	ORF3A	A8K8P3	SFI1	Protein SFI1 homolog (hSFI1)	0.62223	---	---	---	---	---
ORF14~A8K8P3	ORF14	A8K8P3	SFI1	Protein SFI1 homolog (hSFI1)	0.655885	---	---	---	---	---
N~Q8NFZ8	N	Q8NFZ8	CADM4	Cell adhesion molecule 4 (Immunoglobulin superfamily member 4C) (IgSF4C) (Nectin-like protein 4) (NECL-4) (TSLC1-like protein 2)	0.71542	---	---	---	---	---
S~Q8NFZ8	S	Q8NFZ8	CADM4	Cell adhesion molecule 4 (Immunoglobulin superfamily member 4C) (IgSF4C) (Nectin-like protein 4) (NECL-4) (TSLC1-like protein 2)	0.614871	---	---	---	---	Y
NSP12~Q8NFZ8	NSP12	Q8NFZ8	CADM4	Cell adhesion molecule 4 (Immunoglobulin superfamily member 4C) (IgSF4C) (Nectin-like protein 4) (NECL-4) (TSLC1-like protein 2)	0.799212	---	---	---	---	---
NSP2~Q8NFZ8	NSP2	Q8NFZ8	CADM4	Cell adhesion molecule 4 (Immunoglobulin superfamily member 4C) (IgSF4C) (Nectin-like protein 4) (NECL-4) (TSLC1-like protein 2)	0.711308	---	---	---	---	---
NSP5~Q8NFZ8	NSP5	Q8NFZ8	CADM4	Cell adhesion molecule 4 (Immunoglobulin superfamily member 4C) (IgSF4C) (Nectin-like protein 4) (NECL-4) (TSLC1-like protein 2)	0.727755	---	---	---	---	---
NSP16~Q8NFZ8	NSP16	Q8NFZ8	CADM4	Cell adhesion molecule 4 (Immunoglobulin superfamily member 4C) (IgSF4C) (Nectin-like protein 4) (NECL-4) (TSLC1-like protein 2)	0.729988	---	---	---	---	---
ORF3A~Q8NFZ8	ORF3A	Q8NFZ8	CADM4	Cell adhesion molecule 4 (Immunoglobulin superfamily member 4C) (IgSF4C) (Nectin-like protein 4) (NECL-4) (TSLC1-like protein 2)	0.639774	---	---	---	---	---
ORF14~Q8NFZ8	ORF14	Q8NFZ8	CADM4	Cell adhesion molecule 4 (Immunoglobulin superfamily member 4C) (IgSF4C) (Nectin-like protein 4) (NECL-4) (TSLC1-like protein 2)	0.715844	---	---	---	---	---
N~P26022	N	P26022	PTX3	Pentraxin-related protein PTX3 (Pentaxin-related protein PTX3) (Tumor necrosis factor alpha-induced protein 5) (TNF alpha-induced protein 5) (Tumor necrosis factor-inducible gene 14 protein) (TSG-14)	0.741993	---	---	Y	---	---
S~P26022	S	P26022	PTX3	Pentraxin-related protein PTX3 (Pentaxin-related protein PTX3) (Tumor necrosis factor alpha-induced protein 5) (TNF alpha-induced protein 5) (Tumor necrosis factor-inducible gene 14 protein) (TSG-14)	0.636801	---	---	---	---	---
NSP12~P26022	NSP12	P26022	PTX3	Pentraxin-related protein PTX3 (Pentaxin-related protein PTX3) (Tumor necrosis factor alpha-induced protein 5) (TNF alpha-induced protein 5) (Tumor necrosis factor-inducible gene 14 protein) (TSG-14)	0.811367	---	---	---	---	Y
NSP2~P26022	NSP2	P26022	PTX3	Pentraxin-related protein PTX3 (Pentaxin-related protein PTX3) (Tumor necrosis factor alpha-induced protein 5) (TNF alpha-induced protein 5) (Tumor necrosis factor-inducible gene 14 protein) (TSG-14)	0.784449	---	---	---	---	---
NSP5~P26022	NSP5	P26022	PTX3	Pentraxin-related protein PTX3 (Pentaxin-related protein PTX3) (Tumor necrosis factor alpha-induced protein 5) (TNF alpha-induced protein 5) (Tumor necrosis factor-inducible gene 14 protein) (TSG-14)	0.741889	---	---	---	---	Y
NSP16~P26022	NSP16	P26022	PTX3	Pentraxin-related protein PTX3 (Pentaxin-related protein PTX3) (Tumor necrosis factor alpha-induced protein 5) (TNF alpha-induced protein 5) (Tumor necrosis factor-inducible gene 14 protein) (TSG-14)	0.739959	---	---	---	---	Y
ORF3A~P26022	ORF3A	P26022	PTX3	Pentraxin-related protein PTX3 (Pentaxin-related protein PTX3) (Tumor necrosis factor alpha-induced protein 5) (TNF alpha-induced protein 5) (Tumor necrosis factor-inducible gene 14 protein) (TSG-14)	0.656301	---	---	---	---	Y
ORF14~P26022	ORF14	P26022	PTX3	Pentraxin-related protein PTX3 (Pentaxin-related protein PTX3) (Tumor necrosis factor alpha-induced protein 5) (TNF alpha-induced protein 5) (Tumor necrosis factor-inducible gene 14 protein) (TSG-14)	0.750637	---	---	---	---	Y
N~P42704	N	P42704	LRPPRC	Leucine-rich PPR motif-containing protein, mitochondrial (130 kDa leucine-rich protein) (LRP 130) (GP130)	0.765251	---	---	---	---	---
S~P42704	S	P42704	LRPPRC	Leucine-rich PPR motif-containing protein, mitochondrial (130 kDa leucine-rich protein) (LRP 130) (GP130)	0.644299	---	---	---	---	---
NSP12~P42704	NSP12	P42704	LRPPRC	Leucine-rich PPR motif-containing protein, mitochondrial (130 kDa leucine-rich protein) (LRP 130) (GP130)	0.840245	---	---	---	---	---
NSP2~P42704	NSP2	P42704	LRPPRC	Leucine-rich PPR motif-containing protein, mitochondrial (130 kDa leucine-rich protein) (LRP 130) (GP130)	0.779392	---	---	---	---	---
NSP5~P42704	NSP5	P42704	LRPPRC	Leucine-rich PPR motif-containing protein, mitochondrial (130 kDa leucine-rich protein) (LRP 130) (GP130)	0.732509	---	---	---	---	---
NSP16~P42704	NSP16	P42704	LRPPRC	Leucine-rich PPR motif-containing protein, mitochondrial (130 kDa leucine-rich protein) (LRP 130) (GP130)	0.712769	---	---	Y	---	---
ORF3A~P42704	ORF3A	P42704	LRPPRC	Leucine-rich PPR motif-containing protein, mitochondrial (130 kDa leucine-rich protein) (LRP 130) (GP130)	0.657125	---	---	---	---	---
ORF14~P42704	ORF14	P42704	LRPPRC	Leucine-rich PPR motif-containing protein, mitochondrial (130 kDa leucine-rich protein) (LRP 130) (GP130)	0.73709	---	---	Y	---	---
N~Q96GQ7	N	Q96GQ7	DDX27	Probable ATP-dependent RNA helicase DDX27 (EC 3.6.4.13) (DEAD box protein 27)	0.710112	---	---	---	---	---
S~Q96GQ7	S	Q96GQ7	DDX27	Probable ATP-dependent RNA helicase DDX27 (EC 3.6.4.13) (DEAD box protein 27)	0.618551	---	---	---	---	---
NSP12~Q96GQ7	NSP12	Q96GQ7	DDX27	Probable ATP-dependent RNA helicase DDX27 (EC 3.6.4.13) (DEAD box protein 27)	0.799038	---	---	---	---	---
NSP2~Q96GQ7	NSP2	Q96GQ7	DDX27	Probable ATP-dependent RNA helicase DDX27 (EC 3.6.4.13) (DEAD box protein 27)	0.602189	---	---	---	---	---
NSP5~Q96GQ7	NSP5	Q96GQ7	DDX27	Probable ATP-dependent RNA helicase DDX27 (EC 3.6.4.13) (DEAD box protein 27)	0.728363	---	---	---	---	---
NSP16~Q96GQ7	NSP16	Q96GQ7	DDX27	Probable ATP-dependent RNA helicase DDX27 (EC 3.6.4.13) (DEAD box protein 27)	0.706386	---	---	---	---	---
ORF3A~Q96GQ7	ORF3A	Q96GQ7	DDX27	Probable ATP-dependent RNA helicase DDX27 (EC 3.6.4.13) (DEAD box protein 27)	0.682424	---	---	---	---	Y
ORF14~Q96GQ7	ORF14	Q96GQ7	DDX27	Probable ATP-dependent RNA helicase DDX27 (EC 3.6.4.13) (DEAD box protein 27)	0.695947	---	---	Y	Y	Y
N~Q96AX1	N	Q96AX1	VPS33A	Vacuolar protein sorting-associated protein 33A (hVPS33A)	0.754232	---	---	---	Y	Y
S~Q96AX1	S	Q96AX1	VPS33A	Vacuolar protein sorting-associated protein 33A (hVPS33A)	0.636372	---	---	---	Y	Y
NSP12~Q96AX1	NSP12	Q96AX1	VPS33A	Vacuolar protein sorting-associated protein 33A (hVPS33A)	0.824181	---	---	---	Y	Y
NSP2~Q96AX1	NSP2	Q96AX1	VPS33A	Vacuolar protein sorting-associated protein 33A (hVPS33A)	0.765077	---	---	---	Y	Y
NSP5~Q96AX1	NSP5	Q96AX1	VPS33A	Vacuolar protein sorting-associated protein 33A (hVPS33A)	0.718571	---	---	---	Y	---
NSP16~Q96AX1	NSP16	Q96AX1	VPS33A	Vacuolar protein sorting-associated protein 33A (hVPS33A)	0.714018	---	---	Y	Y	---
ORF3A~Q96AX1	ORF3A	Q96AX1	VPS33A	Vacuolar protein sorting-associated protein 33A (hVPS33A)	0.660653	---	---	Y	Y	---
ORF14~Q96AX1	ORF14	Q96AX1	VPS33A	Vacuolar protein sorting-associated protein 33A (hVPS33A)	0.724872	---	---	---	Y	---
N~Q9BV20	N	Q9BV20	MRI1	Methylthioribose-1-phosphate isomerase (M1Pi) (MTR-1-P isomerase) (EC 5.3.1.23) (Mediator of RhoA-dependent invasion) (S-methyl-5-thioribose-1-phosphate isomerase) (Translation initiation factor eIF-2B subunit alpha/beta/delta-like protein)	0.707255	---	---	---	Y	---
S~Q9BV20	S	Q9BV20	MRI1	Methylthioribose-1-phosphate isomerase (M1Pi) (MTR-1-P isomerase) (EC 5.3.1.23) (Mediator of RhoA-dependent invasion) (S-methyl-5-thioribose-1-phosphate isomerase) (Translation initiation factor eIF-2B subunit alpha/beta/delta-like protein)	0.603152	---	---	---	Y	Y
NSP12~Q9BV20	NSP12	Q9BV20	MRI1	Methylthioribose-1-phosphate isomerase (M1Pi) (MTR-1-P isomerase) (EC 5.3.1.23) (Mediator of RhoA-dependent invasion) (S-methyl-5-thioribose-1-phosphate isomerase) (Translation initiation factor eIF-2B subunit alpha/beta/delta-like protein)	0.7944	---	---	---	Y	---
NSP2~Q9BV20	NSP2	Q9BV20	MRI1	Methylthioribose-1-phosphate isomerase (M1Pi) (MTR-1-P isomerase) (EC 5.3.1.23) (Mediator of RhoA-dependent invasion) (S-methyl-5-thioribose-1-phosphate isomerase) (Translation initiation factor eIF-2B subunit alpha/beta/delta-like protein)	0.719899	---	---	---	Y	---
NSP5~Q9BV20	NSP5	Q9BV20	MRI1	Methylthioribose-1-phosphate isomerase (M1Pi) (MTR-1-P isomerase) (EC 5.3.1.23) (Mediator of RhoA-dependent invasion) (S-methyl-5-thioribose-1-phosphate isomerase) (Translation initiation factor eIF-2B subunit alpha/beta/delta-like protein)	0.716003	---	---	---	Y	Y
NSP16~Q9BV20	NSP16	Q9BV20	MRI1	Methylthioribose-1-phosphate isomerase (M1Pi) (MTR-1-P isomerase) (EC 5.3.1.23) (Mediator of RhoA-dependent invasion) (S-methyl-5-thioribose-1-phosphate isomerase) (Translation initiation factor eIF-2B subunit alpha/beta/delta-like protein)	0.682974	---	---	---	Y	---
ORF3A~Q9BV20	ORF3A	Q9BV20	MRI1	Methylthioribose-1-phosphate isomerase (M1Pi) (MTR-1-P isomerase) (EC 5.3.1.23) (Mediator of RhoA-dependent invasion) (S-methyl-5-thioribose-1-phosphate isomerase) (Translation initiation factor eIF-2B subunit alpha/beta/delta-like protein)	0.627631	---	---	---	Y	---
ORF14~Q9BV20	ORF14	Q9BV20	MRI1	Methylthioribose-1-phosphate isomerase (M1Pi) (MTR-1-P isomerase) (EC 5.3.1.23) (Mediator of RhoA-dependent invasion) (S-methyl-5-thioribose-1-phosphate isomerase) (Translation initiation factor eIF-2B subunit alpha/beta/delta-like protein)	0.702128	---	---	---	---	---
N~P35232	N	P35232	PHB	Prohibitin	0.713665	---	---	---	---	---
S~P35232	S	P35232	PHB	Prohibitin	0.60681	---	---	---	---	Y
NSP12~P35232	NSP12	P35232	PHB	Prohibitin	0.794592	---	---	---	---	Y
NSP2~P35232	NSP2	P35232	PHB	Prohibitin	0.760462	---	---	Y	---	---
NSP5~P35232	NSP5	P35232	PHB	Prohibitin	0.720427	---	---	---	---	---
NSP16~P35232	NSP16	P35232	PHB	Prohibitin	0.682624	---	---	---	---	---
ORF3A~P35232	ORF3A	P35232	PHB	Prohibitin	0.632066	---	---	---	---	---
ORF14~P35232	ORF14	P35232	PHB	Prohibitin	0.688793	---	---	---	---	---
N~P00558	N	P00558	PGK1	Phosphoglycerate kinase 1 (EC 2.7.2.3) (Cell migration-inducing gene 10 protein) (Primer recognition protein 2) (PRP 2)	0.708397	Y	0.5	---	---	---
S~P00558	S	P00558	PGK1	Phosphoglycerate kinase 1 (EC 2.7.2.3) (Cell migration-inducing gene 10 protein) (Primer recognition protein 2) (PRP 2)	0.613101	---	---	---	---	---
NSP12~P00558	NSP12	P00558	PGK1	Phosphoglycerate kinase 1 (EC 2.7.2.3) (Cell migration-inducing gene 10 protein) (Primer recognition protein 2) (PRP 2)	0.795133	---	---	---	---	---
NSP2~P00558	NSP2	P00558	PGK1	Phosphoglycerate kinase 1 (EC 2.7.2.3) (Cell migration-inducing gene 10 protein) (Primer recognition protein 2) (PRP 2)	0.733238	Y	0.518182	---	---	---
NSP5~P00558	NSP5	P00558	PGK1	Phosphoglycerate kinase 1 (EC 2.7.2.3) (Cell migration-inducing gene 10 protein) (Primer recognition protein 2) (PRP 2)	0.722121	---	---	---	---	---
NSP16~P00558	NSP16	P00558	PGK1	Phosphoglycerate kinase 1 (EC 2.7.2.3) (Cell migration-inducing gene 10 protein) (Primer recognition protein 2) (PRP 2)	0.695759	---	---	---	---	---
ORF3A~P00558	ORF3A	P00558	PGK1	Phosphoglycerate kinase 1 (EC 2.7.2.3) (Cell migration-inducing gene 10 protein) (Primer recognition protein 2) (PRP 2)	0.652275	---	---	---	---	---
ORF14~P00558	ORF14	P00558	PGK1	Phosphoglycerate kinase 1 (EC 2.7.2.3) (Cell migration-inducing gene 10 protein) (Primer recognition protein 2) (PRP 2)	0.690218	---	---	---	---	---
N~P09543	N	P09543	CNP	2',3'-cyclic-nucleotide 3'-phosphodiesterase (CNP) (CNPase) (EC 3.1.4.37)	0.724689	---	---	---	---	---
S~P09543	S	P09543	CNP	2',3'-cyclic-nucleotide 3'-phosphodiesterase (CNP) (CNPase) (EC 3.1.4.37)	0.631213	---	---	Y	---	---
NSP12~P09543	NSP12	P09543	CNP	2',3'-cyclic-nucleotide 3'-phosphodiesterase (CNP) (CNPase) (EC 3.1.4.37)	0.798458	---	---	---	---	---
NSP2~P09543	NSP2	P09543	CNP	2',3'-cyclic-nucleotide 3'-phosphodiesterase (CNP) (CNPase) (EC 3.1.4.37)	0.717142	---	---	---	---	Y
NSP5~P09543	NSP5	P09543	CNP	2',3'-cyclic-nucleotide 3'-phosphodiesterase (CNP) (CNPase) (EC 3.1.4.37)	0.716207	---	---	---	---	---
NSP16~P09543	NSP16	P09543	CNP	2',3'-cyclic-nucleotide 3'-phosphodiesterase (CNP) (CNPase) (EC 3.1.4.37)	0.732391	---	---	---	---	---
ORF3A~P09543	ORF3A	P09543	CNP	2',3'-cyclic-nucleotide 3'-phosphodiesterase (CNP) (CNPase) (EC 3.1.4.37)	0.664475	---	---	---	---	---
ORF14~P09543	ORF14	P09543	CNP	2',3'-cyclic-nucleotide 3'-phosphodiesterase (CNP) (CNPase) (EC 3.1.4.37)	0.711151	---	---	---	---	---
N~P28288	N	P28288	ABCD3	ATP-binding cassette sub-family D member 3 (EC 3.1.2.-) (EC 7.6.2.-) (70 kDa peroxisomal membrane protein) (PMP70)	0.669066	---	---	---	---	---
NSP12~P28288	NSP12	P28288	ABCD3	ATP-binding cassette sub-family D member 3 (EC 3.1.2.-) (EC 7.6.2.-) (70 kDa peroxisomal membrane protein) (PMP70)	0.791193	---	---	---	---	---
NSP2~P28288	NSP2	P28288	ABCD3	ATP-binding cassette sub-family D member 3 (EC 3.1.2.-) (EC 7.6.2.-) (70 kDa peroxisomal membrane protein) (PMP70)	0.77254	Y	0.5	---	---	---
NSP5~P28288	NSP5	P28288	ABCD3	ATP-binding cassette sub-family D member 3 (EC 3.1.2.-) (EC 7.6.2.-) (70 kDa peroxisomal membrane protein) (PMP70)	0.692942	Y	0.662	---	---	---
NSP16~P28288	NSP16	P28288	ABCD3	ATP-binding cassette sub-family D member 3 (EC 3.1.2.-) (EC 7.6.2.-) (70 kDa peroxisomal membrane protein) (PMP70)	0.697118	---	---	Y	---	---
ORF3A~P28288	ORF3A	P28288	ABCD3	ATP-binding cassette sub-family D member 3 (EC 3.1.2.-) (EC 7.6.2.-) (70 kDa peroxisomal membrane protein) (PMP70)	0.632302	---	---	---	---	---
ORF14~P28288	ORF14	P28288	ABCD3	ATP-binding cassette sub-family D member 3 (EC 3.1.2.-) (EC 7.6.2.-) (70 kDa peroxisomal membrane protein) (PMP70)	0.694221	---	---	---	Y	Y
N~Q6P3X3	N	Q6P3X3	TTC27	Tetratricopeptide repeat protein 27 (TPR repeat protein 27)	0.741309	---	---	---	Y	---
S~Q6P3X3	S	Q6P3X3	TTC27	Tetratricopeptide repeat protein 27 (TPR repeat protein 27)	0.626636	---	---	---	Y	---
NSP12~Q6P3X3	NSP12	Q6P3X3	TTC27	Tetratricopeptide repeat protein 27 (TPR repeat protein 27)	0.833462	---	---	---	Y	---
NSP2~Q6P3X3	NSP2	Q6P3X3	TTC27	Tetratricopeptide repeat protein 27 (TPR repeat protein 27)	0.807139	---	---	---	Y	---
NSP5~Q6P3X3	NSP5	Q6P3X3	TTC27	Tetratricopeptide repeat protein 27 (TPR repeat protein 27)	0.740294	---	---	Y	Y	Y
NSP16~Q6P3X3	NSP16	Q6P3X3	TTC27	Tetratricopeptide repeat protein 27 (TPR repeat protein 27)	0.72776	---	---	---	Y	---
ORF3A~Q6P3X3	ORF3A	Q6P3X3	TTC27	Tetratricopeptide repeat protein 27 (TPR repeat protein 27)	0.654611	---	---	---	Y	Y
ORF14~Q6P3X3	ORF14	Q6P3X3	TTC27	Tetratricopeptide repeat protein 27 (TPR repeat protein 27)	0.740171	---	---	---	---	---
N~Q9NY33	N	Q9NY33	DPP3	Dipeptidyl peptidase 3 (EC 3.4.14.4) (Dipeptidyl aminopeptidase III) (Dipeptidyl arylamidase III) (Dipeptidyl peptidase III) (DPP III) (Enkephalinase B)	0.732205	---	---	---	---	Y
S~Q9NY33	S	Q9NY33	DPP3	Dipeptidyl peptidase 3 (EC 3.4.14.4) (Dipeptidyl aminopeptidase III) (Dipeptidyl arylamidase III) (Dipeptidyl peptidase III) (DPP III) (Enkephalinase B)	0.635525	---	---	---	---	Y
NSP12~Q9NY33	NSP12	Q9NY33	DPP3	Dipeptidyl peptidase 3 (EC 3.4.14.4) (Dipeptidyl aminopeptidase III) (Dipeptidyl arylamidase III) (Dipeptidyl peptidase III) (DPP III) (Enkephalinase B)	0.792684	---	---	---	---	---
NSP2~Q9NY33	NSP2	Q9NY33	DPP3	Dipeptidyl peptidase 3 (EC 3.4.14.4) (Dipeptidyl aminopeptidase III) (Dipeptidyl arylamidase III) (Dipeptidyl peptidase III) (DPP III) (Enkephalinase B)	0.781415	---	---	---	---	---
NSP5~Q9NY33	NSP5	Q9NY33	DPP3	Dipeptidyl peptidase 3 (EC 3.4.14.4) (Dipeptidyl aminopeptidase III) (Dipeptidyl arylamidase III) (Dipeptidyl peptidase III) (DPP III) (Enkephalinase B)	0.718808	---	---	---	---	---
NSP16~Q9NY33	NSP16	Q9NY33	DPP3	Dipeptidyl peptidase 3 (EC 3.4.14.4) (Dipeptidyl aminopeptidase III) (Dipeptidyl arylamidase III) (Dipeptidyl peptidase III) (DPP III) (Enkephalinase B)	0.743493	---	---	---	---	---
ORF3A~Q9NY33	ORF3A	Q9NY33	DPP3	Dipeptidyl peptidase 3 (EC 3.4.14.4) (Dipeptidyl aminopeptidase III) (Dipeptidyl arylamidase III) (Dipeptidyl peptidase III) (DPP III) (Enkephalinase B)	0.647014	---	---	---	---	---
ORF14~Q9NY33	ORF14	Q9NY33	DPP3	Dipeptidyl peptidase 3 (EC 3.4.14.4) (Dipeptidyl aminopeptidase III) (Dipeptidyl arylamidase III) (Dipeptidyl peptidase III) (DPP III) (Enkephalinase B)	0.723601	---	---	---	---	---
N~P30044	N	P30044	PRDX5	Peroxiredoxin-5, mitochondrial (EC 1.11.1.24) (Alu corepressor 1) (Antioxidant enzyme B166) (AOEB166) (Liver tissue 2D-page spot 71B) (PLP) (Peroxiredoxin V) (Prx-V) (Peroxisomal antioxidant enzyme) (TPx type VI) (Thioredoxin peroxidase PMP20) (Thioredoxin-dependent peroxiredoxin 5)	0.697317	Y	0.612112	---	---	---
S~P30044	S	P30044	PRDX5	Peroxiredoxin-5, mitochondrial (EC 1.11.1.24) (Alu corepressor 1) (Antioxidant enzyme B166) (AOEB166) (Liver tissue 2D-page spot 71B) (PLP) (Peroxiredoxin V) (Prx-V) (Peroxisomal antioxidant enzyme) (TPx type VI) (Thioredoxin peroxidase PMP20) (Thioredoxin-dependent peroxiredoxin 5)	0.617897	---	---	---	---	---
NSP12~P30044	NSP12	P30044	PRDX5	Peroxiredoxin-5, mitochondrial (EC 1.11.1.24) (Alu corepressor 1) (Antioxidant enzyme B166) (AOEB166) (Liver tissue 2D-page spot 71B) (PLP) (Peroxiredoxin V) (Prx-V) (Peroxisomal antioxidant enzyme) (TPx type VI) (Thioredoxin peroxidase PMP20) (Thioredoxin-dependent peroxiredoxin 5)	0.791979	---	---	---	---	---
NSP2~P30044	NSP2	P30044	PRDX5	Peroxiredoxin-5, mitochondrial (EC 1.11.1.24) (Alu corepressor 1) (Antioxidant enzyme B166) (AOEB166) (Liver tissue 2D-page spot 71B) (PLP) (Peroxiredoxin V) (Prx-V) (Peroxisomal antioxidant enzyme) (TPx type VI) (Thioredoxin peroxidase PMP20) (Thioredoxin-dependent peroxiredoxin 5)	0.755878	---	---	---	---	---
NSP5~P30044	NSP5	P30044	PRDX5	Peroxiredoxin-5, mitochondrial (EC 1.11.1.24) (Alu corepressor 1) (Antioxidant enzyme B166) (AOEB166) (Liver tissue 2D-page spot 71B) (PLP) (Peroxiredoxin V) (Prx-V) (Peroxisomal antioxidant enzyme) (TPx type VI) (Thioredoxin peroxidase PMP20) (Thioredoxin-dependent peroxiredoxin 5)	0.715094	---	---	---	---	---
NSP16~P30044	NSP16	P30044	PRDX5	Peroxiredoxin-5, mitochondrial (EC 1.11.1.24) (Alu corepressor 1) (Antioxidant enzyme B166) (AOEB166) (Liver tissue 2D-page spot 71B) (PLP) (Peroxiredoxin V) (Prx-V) (Peroxisomal antioxidant enzyme) (TPx type VI) (Thioredoxin peroxidase PMP20) (Thioredoxin-dependent peroxiredoxin 5)	0.713049	---	---	---	---	---
ORF3A~P30044	ORF3A	P30044	PRDX5	Peroxiredoxin-5, mitochondrial (EC 1.11.1.24) (Alu corepressor 1) (Antioxidant enzyme B166) (AOEB166) (Liver tissue 2D-page spot 71B) (PLP) (Peroxiredoxin V) (Prx-V) (Peroxisomal antioxidant enzyme) (TPx type VI) (Thioredoxin peroxidase PMP20) (Thioredoxin-dependent peroxiredoxin 5)	0.653195	---	---	---	---	---
ORF14~P30044	ORF14	P30044	PRDX5	Peroxiredoxin-5, mitochondrial (EC 1.11.1.24) (Alu corepressor 1) (Antioxidant enzyme B166) (AOEB166) (Liver tissue 2D-page spot 71B) (PLP) (Peroxiredoxin V) (Prx-V) (Peroxisomal antioxidant enzyme) (TPx type VI) (Thioredoxin peroxidase PMP20) (Thioredoxin-dependent peroxiredoxin 5)	0.68613	---	---	---	---	---
N~Q9Y4W6	N	Q9Y4W6	AFG3L2	AFG3-like protein 2 (EC 3.4.24.-) (Paraplegin-like protein)	0.701345	Y	0.5	---	---	---
S~Q9Y4W6	S	Q9Y4W6	AFG3L2	AFG3-like protein 2 (EC 3.4.24.-) (Paraplegin-like protein)	0.606954	---	---	---	---	---
NSP12~Q9Y4W6	NSP12	Q9Y4W6	AFG3L2	AFG3-like protein 2 (EC 3.4.24.-) (Paraplegin-like protein)	0.793611	---	---	---	---	---
NSP2~Q9Y4W6	NSP2	Q9Y4W6	AFG3L2	AFG3-like protein 2 (EC 3.4.24.-) (Paraplegin-like protein)	0.776541	Y	0.515644	---	---	---
NSP5~Q9Y4W6	NSP5	Q9Y4W6	AFG3L2	AFG3-like protein 2 (EC 3.4.24.-) (Paraplegin-like protein)	0.716777	---	---	---	---	Y
NSP16~Q9Y4W6	NSP16	Q9Y4W6	AFG3L2	AFG3-like protein 2 (EC 3.4.24.-) (Paraplegin-like protein)	0.72038	---	---	---	---	---
ORF3A~Q9Y4W6	ORF3A	Q9Y4W6	AFG3L2	AFG3-like protein 2 (EC 3.4.24.-) (Paraplegin-like protein)	0.654935	Y	0.573381	---	---	---
ORF14~Q9Y4W6	ORF14	Q9Y4W6	AFG3L2	AFG3-like protein 2 (EC 3.4.24.-) (Paraplegin-like protein)	0.710345	---	---	---	---	---
N~P30613	N	P30613	PKLR	Pyruvate kinase PKLR (EC 2.7.1.40) (Pyruvate kinase 1) (Pyruvate kinase isozymes L/R) (R-type/L-type pyruvate kinase) (Red cell/liver pyruvate kinase)	0.691159	---	---	---	---	---
NSP12~P30613	NSP12	P30613	PKLR	Pyruvate kinase PKLR (EC 2.7.1.40) (Pyruvate kinase 1) (Pyruvate kinase isozymes L/R) (R-type/L-type pyruvate kinase) (Red cell/liver pyruvate kinase)	0.795007	---	---	---	---	---
NSP2~P30613	NSP2	P30613	PKLR	Pyruvate kinase PKLR (EC 2.7.1.40) (Pyruvate kinase 1) (Pyruvate kinase isozymes L/R) (R-type/L-type pyruvate kinase) (Red cell/liver pyruvate kinase)	0.739911	---	---	---	---	---
NSP5~P30613	NSP5	P30613	PKLR	Pyruvate kinase PKLR (EC 2.7.1.40) (Pyruvate kinase 1) (Pyruvate kinase isozymes L/R) (R-type/L-type pyruvate kinase) (Red cell/liver pyruvate kinase)	0.715075	---	---	---	---	---
NSP16~P30613	NSP16	P30613	PKLR	Pyruvate kinase PKLR (EC 2.7.1.40) (Pyruvate kinase 1) (Pyruvate kinase isozymes L/R) (R-type/L-type pyruvate kinase) (Red cell/liver pyruvate kinase)	0.673435	---	---	---	---	---
ORF3A~P30613	ORF3A	P30613	PKLR	Pyruvate kinase PKLR (EC 2.7.1.40) (Pyruvate kinase 1) (Pyruvate kinase isozymes L/R) (R-type/L-type pyruvate kinase) (Red cell/liver pyruvate kinase)	0.637527	---	---	---	---	---
ORF14~P30613	ORF14	P30613	PKLR	Pyruvate kinase PKLR (EC 2.7.1.40) (Pyruvate kinase 1) (Pyruvate kinase isozymes L/R) (R-type/L-type pyruvate kinase) (Red cell/liver pyruvate kinase)	0.675295	---	---	---	---	---
N~A1L0T0	N	A1L0T0	ILVBL	2-hydroxyacyl-CoA lyase 2 (EC 4.1.2.-) (Acetolactate synthase-like protein) (IlvB-like protein)	0.725517	---	---	---	---	---
S~A1L0T0	S	A1L0T0	ILVBL	2-hydroxyacyl-CoA lyase 2 (EC 4.1.2.-) (Acetolactate synthase-like protein) (IlvB-like protein)	0.618201	---	---	Y	---	---
NSP12~A1L0T0	NSP12	A1L0T0	ILVBL	2-hydroxyacyl-CoA lyase 2 (EC 4.1.2.-) (Acetolactate synthase-like protein) (IlvB-like protein)	0.799869	---	---	---	---	---
NSP2~A1L0T0	NSP2	A1L0T0	ILVBL	2-hydroxyacyl-CoA lyase 2 (EC 4.1.2.-) (Acetolactate synthase-like protein) (IlvB-like protein)	0.779914	Y	0.5	---	---	---
NSP5~A1L0T0	NSP5	A1L0T0	ILVBL	2-hydroxyacyl-CoA lyase 2 (EC 4.1.2.-) (Acetolactate synthase-like protein) (IlvB-like protein)	0.715022	---	---	---	---	---
NSP16~A1L0T0	NSP16	A1L0T0	ILVBL	2-hydroxyacyl-CoA lyase 2 (EC 4.1.2.-) (Acetolactate synthase-like protein) (IlvB-like protein)	0.710243	---	---	---	---	---
ORF3A~A1L0T0	ORF3A	A1L0T0	ILVBL	2-hydroxyacyl-CoA lyase 2 (EC 4.1.2.-) (Acetolactate synthase-like protein) (IlvB-like protein)	0.645645	---	---	---	---	---
ORF14~A1L0T0	ORF14	A1L0T0	ILVBL	2-hydroxyacyl-CoA lyase 2 (EC 4.1.2.-) (Acetolactate synthase-like protein) (IlvB-like protein)	0.70859	---	---	---	---	---
N~Q13948	N	Q13948	CUX1	Protein CASP	0.73629	---	---	---	---	---
S~Q13948	S	Q13948	CUX1	Protein CASP	0.640045	---	---	---	---	---
NSP12~Q13948	NSP12	Q13948	CUX1	Protein CASP	0.811178	---	---	---	---	---
NSP2~Q13948	NSP2	Q13948	CUX1	Protein CASP	0.633794	---	---	---	---	---
NSP5~Q13948	NSP5	Q13948	CUX1	Protein CASP	0.745131	---	---	---	---	---
NSP16~Q13948	NSP16	Q13948	CUX1	Protein CASP	0.742159	---	---	---	---	Y
ORF3A~Q13948	ORF3A	Q13948	CUX1	Protein CASP	0.665975	---	---	---	---	---
ORF3B~Q13948	ORF3B	Q13948	CUX1	Protein CASP	0.614053	---	---	---	---	Y
ORF14~Q13948	ORF14	Q13948	CUX1	Protein CASP	0.701909	---	---	---	Y	Y
N~O14618	N	O14618	CCS	Copper chaperone for superoxide dismutase (Superoxide dismutase copper chaperone)	0.729223	---	---	---	Y	Y
S~O14618	S	O14618	CCS	Copper chaperone for superoxide dismutase (Superoxide dismutase copper chaperone)	0.646133	---	---	---	Y	---
NSP12~O14618	NSP12	O14618	CCS	Copper chaperone for superoxide dismutase (Superoxide dismutase copper chaperone)	0.801079	---	---	---	Y	---
NSP2~O14618	NSP2	O14618	CCS	Copper chaperone for superoxide dismutase (Superoxide dismutase copper chaperone)	0.703882	---	---	---	Y	---
NSP5~O14618	NSP5	O14618	CCS	Copper chaperone for superoxide dismutase (Superoxide dismutase copper chaperone)	0.727225	---	---	---	Y	---
NSP16~O14618	NSP16	O14618	CCS	Copper chaperone for superoxide dismutase (Superoxide dismutase copper chaperone)	0.705284	---	---	---	Y	---
ORF3A~O14618	ORF3A	O14618	CCS	Copper chaperone for superoxide dismutase (Superoxide dismutase copper chaperone)	0.67092	---	---	---	Y	---
ORF14~O14618	ORF14	O14618	CCS	Copper chaperone for superoxide dismutase (Superoxide dismutase copper chaperone)	0.694832	---	---	---	Y	---
N~O94826	N	O94826	TOMM70	Mitochondrial import receptor subunit TOM70 (Mitochondrial precursor proteins import receptor) (Translocase of outer membrane 70 kDa subunit) (Translocase of outer mitochondrial membrane protein 70)	0.77995	---	---	---	Y	---
S~O94826	S	O94826	TOMM70	Mitochondrial import receptor subunit TOM70 (Mitochondrial precursor proteins import receptor) (Translocase of outer membrane 70 kDa subunit) (Translocase of outer mitochondrial membrane protein 70)	0.651577	---	---	---	Y	---
NSP12~O94826	NSP12	O94826	TOMM70	Mitochondrial import receptor subunit TOM70 (Mitochondrial precursor proteins import receptor) (Translocase of outer membrane 70 kDa subunit) (Translocase of outer mitochondrial membrane protein 70)	0.821609	---	---	---	Y	---
NSP2~O94826	NSP2	O94826	TOMM70	Mitochondrial import receptor subunit TOM70 (Mitochondrial precursor proteins import receptor) (Translocase of outer membrane 70 kDa subunit) (Translocase of outer mitochondrial membrane protein 70)	0.659473	---	---	---	Y	---
NSP5~O94826	NSP5	O94826	TOMM70	Mitochondrial import receptor subunit TOM70 (Mitochondrial precursor proteins import receptor) (Translocase of outer membrane 70 kDa subunit) (Translocase of outer mitochondrial membrane protein 70)	0.726808	---	---	---	Y	---
NSP16~O94826	NSP16	O94826	TOMM70	Mitochondrial import receptor subunit TOM70 (Mitochondrial precursor proteins import receptor) (Translocase of outer membrane 70 kDa subunit) (Translocase of outer mitochondrial membrane protein 70)	0.742461	---	---	---	Y	---
ORF3A~O94826	ORF3A	O94826	TOMM70	Mitochondrial import receptor subunit TOM70 (Mitochondrial precursor proteins import receptor) (Translocase of outer membrane 70 kDa subunit) (Translocase of outer mitochondrial membrane protein 70)	0.663419	---	---	---	Y	---
ORF3B~O94826	ORF3B	O94826	TOMM70	Mitochondrial import receptor subunit TOM70 (Mitochondrial precursor proteins import receptor) (Translocase of outer membrane 70 kDa subunit) (Translocase of outer mitochondrial membrane protein 70)	0.602205	---	---	---	Y	---
ORF14~O94826	ORF14	O94826	TOMM70	Mitochondrial import receptor subunit TOM70 (Mitochondrial precursor proteins import receptor) (Translocase of outer membrane 70 kDa subunit) (Translocase of outer mitochondrial membrane protein 70)	0.715335	---	---	---	---	---
N~Q9UQ90	N	Q9UQ90	SPG7	Paraplegin (EC 3.4.24.-) (Cell matrix adhesion regulator) (Spastic paraplegia 7 protein)	0.719762	---	---	---	---	---
S~Q9UQ90	S	Q9UQ90	SPG7	Paraplegin (EC 3.4.24.-) (Cell matrix adhesion regulator) (Spastic paraplegia 7 protein)	0.618422	---	---	---	---	---
NSP12~Q9UQ90	NSP12	Q9UQ90	SPG7	Paraplegin (EC 3.4.24.-) (Cell matrix adhesion regulator) (Spastic paraplegia 7 protein)	0.795989	---	---	---	---	---
NSP2~Q9UQ90	NSP2	Q9UQ90	SPG7	Paraplegin (EC 3.4.24.-) (Cell matrix adhesion regulator) (Spastic paraplegia 7 protein)	0.737921	---	---	---	---	---
NSP5~Q9UQ90	NSP5	Q9UQ90	SPG7	Paraplegin (EC 3.4.24.-) (Cell matrix adhesion regulator) (Spastic paraplegia 7 protein)	0.72326	---	---	---	---	---
NSP16~Q9UQ90	NSP16	Q9UQ90	SPG7	Paraplegin (EC 3.4.24.-) (Cell matrix adhesion regulator) (Spastic paraplegia 7 protein)	0.720113	---	---	---	---	---
ORF3A~Q9UQ90	ORF3A	Q9UQ90	SPG7	Paraplegin (EC 3.4.24.-) (Cell matrix adhesion regulator) (Spastic paraplegia 7 protein)	0.665811	---	---	---	---	---
ORF14~Q9UQ90	ORF14	Q9UQ90	SPG7	Paraplegin (EC 3.4.24.-) (Cell matrix adhesion regulator) (Spastic paraplegia 7 protein)	0.705358	---	---	---	Y	---
N~P08397	N	P08397	HMBS	Porphobilinogen deaminase (PBG-D) (EC 2.5.1.61) (Hydroxymethylbilane synthase) (HMBS) (Pre-uroporphyrinogen synthase)	0.752288	---	---	---	Y	Y
S~P08397	S	P08397	HMBS	Porphobilinogen deaminase (PBG-D) (EC 2.5.1.61) (Hydroxymethylbilane synthase) (HMBS) (Pre-uroporphyrinogen synthase)	0.636724	---	---	---	Y	Y
NSP12~P08397	NSP12	P08397	HMBS	Porphobilinogen deaminase (PBG-D) (EC 2.5.1.61) (Hydroxymethylbilane synthase) (HMBS) (Pre-uroporphyrinogen synthase)	0.826366	---	---	---	Y	Y
NSP2~P08397	NSP2	P08397	HMBS	Porphobilinogen deaminase (PBG-D) (EC 2.5.1.61) (Hydroxymethylbilane synthase) (HMBS) (Pre-uroporphyrinogen synthase)	0.734836	---	---	---	Y	Y
NSP5~P08397	NSP5	P08397	HMBS	Porphobilinogen deaminase (PBG-D) (EC 2.5.1.61) (Hydroxymethylbilane synthase) (HMBS) (Pre-uroporphyrinogen synthase)	0.737093	---	---	---	Y	Y
NSP16~P08397	NSP16	P08397	HMBS	Porphobilinogen deaminase (PBG-D) (EC 2.5.1.61) (Hydroxymethylbilane synthase) (HMBS) (Pre-uroporphyrinogen synthase)	0.698092	---	---	---	Y	Y
ORF3A~P08397	ORF3A	P08397	HMBS	Porphobilinogen deaminase (PBG-D) (EC 2.5.1.61) (Hydroxymethylbilane synthase) (HMBS) (Pre-uroporphyrinogen synthase)	0.661244	---	---	---	Y	Y
ORF14~P08397	ORF14	P08397	HMBS	Porphobilinogen deaminase (PBG-D) (EC 2.5.1.61) (Hydroxymethylbilane synthase) (HMBS) (Pre-uroporphyrinogen synthase)	0.706013	---	---	---	Y	---
N~Q9UI12	N	Q9UI12	ATP6V1H	V-type proton ATPase subunit H (V-ATPase subunit H) (Nef-binding protein 1) (NBP1) (Protein VMA13 homolog) (V-ATPase 50/57 kDa subunits) (Vacuolar proton pump subunit H) (Vacuolar proton pump subunit SFD)	0.707252	---	---	---	Y	---
S~Q9UI12	S	Q9UI12	ATP6V1H	V-type proton ATPase subunit H (V-ATPase subunit H) (Nef-binding protein 1) (NBP1) (Protein VMA13 homolog) (V-ATPase 50/57 kDa subunits) (Vacuolar proton pump subunit H) (Vacuolar proton pump subunit SFD)	0.606311	---	---	---	Y	---
NSP12~Q9UI12	NSP12	Q9UI12	ATP6V1H	V-type proton ATPase subunit H (V-ATPase subunit H) (Nef-binding protein 1) (NBP1) (Protein VMA13 homolog) (V-ATPase 50/57 kDa subunits) (Vacuolar proton pump subunit H) (Vacuolar proton pump subunit SFD)	0.798731	Y	0.541213	---	Y	---
NSP2~Q9UI12	NSP2	Q9UI12	ATP6V1H	V-type proton ATPase subunit H (V-ATPase subunit H) (Nef-binding protein 1) (NBP1) (Protein VMA13 homolog) (V-ATPase 50/57 kDa subunits) (Vacuolar proton pump subunit H) (Vacuolar proton pump subunit SFD)	0.76678	Y	0.538213	---	Y	---
NSP5~Q9UI12	NSP5	Q9UI12	ATP6V1H	V-type proton ATPase subunit H (V-ATPase subunit H) (Nef-binding protein 1) (NBP1) (Protein VMA13 homolog) (V-ATPase 50/57 kDa subunits) (Vacuolar proton pump subunit H) (Vacuolar proton pump subunit SFD)	0.726005	---	---	---	Y	---
NSP16~Q9UI12	NSP16	Q9UI12	ATP6V1H	V-type proton ATPase subunit H (V-ATPase subunit H) (Nef-binding protein 1) (NBP1) (Protein VMA13 homolog) (V-ATPase 50/57 kDa subunits) (Vacuolar proton pump subunit H) (Vacuolar proton pump subunit SFD)	0.711263	---	---	---	Y	---
ORF3A~Q9UI12	ORF3A	Q9UI12	ATP6V1H	V-type proton ATPase subunit H (V-ATPase subunit H) (Nef-binding protein 1) (NBP1) (Protein VMA13 homolog) (V-ATPase 50/57 kDa subunits) (Vacuolar proton pump subunit H) (Vacuolar proton pump subunit SFD)	0.648736	Y	0.507213	---	Y	---
ORF14~Q9UI12	ORF14	Q9UI12	ATP6V1H	V-type proton ATPase subunit H (V-ATPase subunit H) (Nef-binding protein 1) (NBP1) (Protein VMA13 homolog) (V-ATPase 50/57 kDa subunits) (Vacuolar proton pump subunit H) (Vacuolar proton pump subunit SFD)	0.707443	---	---	---	Y	---
N~Q9UKT8	N	Q9UKT8	FBXW2	F-box/WD repeat-containing protein 2 (F-box and WD-40 domain-containing protein 2) (Protein MD6)	0.699344	---	---	---	Y	---
S~Q9UKT8	S	Q9UKT8	FBXW2	F-box/WD repeat-containing protein 2 (F-box and WD-40 domain-containing protein 2) (Protein MD6)	0.611123	---	---	---	Y	---
NSP12~Q9UKT8	NSP12	Q9UKT8	FBXW2	F-box/WD repeat-containing protein 2 (F-box and WD-40 domain-containing protein 2) (Protein MD6)	0.782599	---	---	---	Y	---
NSP2~Q9UKT8	NSP2	Q9UKT8	FBXW2	F-box/WD repeat-containing protein 2 (F-box and WD-40 domain-containing protein 2) (Protein MD6)	0.811435	---	---	---	Y	---
NSP5~Q9UKT8	NSP5	Q9UKT8	FBXW2	F-box/WD repeat-containing protein 2 (F-box and WD-40 domain-containing protein 2) (Protein MD6)	0.711821	---	---	---	Y	---
NSP16~Q9UKT8	NSP16	Q9UKT8	FBXW2	F-box/WD repeat-containing protein 2 (F-box and WD-40 domain-containing protein 2) (Protein MD6)	0.719901	---	---	---	Y	---
ORF3A~Q9UKT8	ORF3A	Q9UKT8	FBXW2	F-box/WD repeat-containing protein 2 (F-box and WD-40 domain-containing protein 2) (Protein MD6)	0.617342	---	---	---	Y	---
ORF14~Q9UKT8	ORF14	Q9UKT8	FBXW2	F-box/WD repeat-containing protein 2 (F-box and WD-40 domain-containing protein 2) (Protein MD6)	0.729856	---	---	---	---	---
N~Q9Y2P4	N	Q9Y2P4	SLC27A6	Long-chain fatty acid transport protein 6 (FATP-6) (Fatty acid transport protein 6) (Arachidonate--CoA ligase) (EC 6.2.1.15) (Fatty-acid-coenzyme A ligase, very long-chain 2) (EC 6.2.1.-) (Solute carrier family 27 member 6) (Very long-chain acyl-CoA synthetase homolog 1) (VLCSH1) (hVLCS-H1)	0.691328	---	---	---	---	---
S~Q9Y2P4	S	Q9Y2P4	SLC27A6	Long-chain fatty acid transport protein 6 (FATP-6) (Fatty acid transport protein 6) (Arachidonate--CoA ligase) (EC 6.2.1.15) (Fatty-acid-coenzyme A ligase, very long-chain 2) (EC 6.2.1.-) (Solute carrier family 27 member 6) (Very long-chain acyl-CoA synthetase homolog 1) (VLCSH1) (hVLCS-H1)	0.600062	---	---	---	---	---
NSP12~Q9Y2P4	NSP12	Q9Y2P4	SLC27A6	Long-chain fatty acid transport protein 6 (FATP-6) (Fatty acid transport protein 6) (Arachidonate--CoA ligase) (EC 6.2.1.15) (Fatty-acid-coenzyme A ligase, very long-chain 2) (EC 6.2.1.-) (Solute carrier family 27 member 6) (Very long-chain acyl-CoA synthetase homolog 1) (VLCSH1) (hVLCS-H1)	0.791284	---	---	---	---	---
NSP2~Q9Y2P4	NSP2	Q9Y2P4	SLC27A6	Long-chain fatty acid transport protein 6 (FATP-6) (Fatty acid transport protein 6) (Arachidonate--CoA ligase) (EC 6.2.1.15) (Fatty-acid-coenzyme A ligase, very long-chain 2) (EC 6.2.1.-) (Solute carrier family 27 member 6) (Very long-chain acyl-CoA synthetase homolog 1) (VLCSH1) (hVLCS-H1)	0.810976	---	---	---	---	---
NSP5~Q9Y2P4	NSP5	Q9Y2P4	SLC27A6	Long-chain fatty acid transport protein 6 (FATP-6) (Fatty acid transport protein 6) (Arachidonate--CoA ligase) (EC 6.2.1.15) (Fatty-acid-coenzyme A ligase, very long-chain 2) (EC 6.2.1.-) (Solute carrier family 27 member 6) (Very long-chain acyl-CoA synthetase homolog 1) (VLCSH1) (hVLCS-H1)	0.707699	---	---	---	---	---
NSP16~Q9Y2P4	NSP16	Q9Y2P4	SLC27A6	Long-chain fatty acid transport protein 6 (FATP-6) (Fatty acid transport protein 6) (Arachidonate--CoA ligase) (EC 6.2.1.15) (Fatty-acid-coenzyme A ligase, very long-chain 2) (EC 6.2.1.-) (Solute carrier family 27 member 6) (Very long-chain acyl-CoA synthetase homolog 1) (VLCSH1) (hVLCS-H1)	0.711502	---	---	---	---	---
ORF3A~Q9Y2P4	ORF3A	Q9Y2P4	SLC27A6	Long-chain fatty acid transport protein 6 (FATP-6) (Fatty acid transport protein 6) (Arachidonate--CoA ligase) (EC 6.2.1.15) (Fatty-acid-coenzyme A ligase, very long-chain 2) (EC 6.2.1.-) (Solute carrier family 27 member 6) (Very long-chain acyl-CoA synthetase homolog 1) (VLCSH1) (hVLCS-H1)	0.616905	---	---	---	---	Y
ORF14~Q9Y2P4	ORF14	Q9Y2P4	SLC27A6	Long-chain fatty acid transport protein 6 (FATP-6) (Fatty acid transport protein 6) (Arachidonate--CoA ligase) (EC 6.2.1.15) (Fatty-acid-coenzyme A ligase, very long-chain 2) (EC 6.2.1.-) (Solute carrier family 27 member 6) (Very long-chain acyl-CoA synthetase homolog 1) (VLCSH1) (hVLCS-H1)	0.713529	---	---	---	---	Y
N~P50454	N	P50454	SERPINH1	Serpin H1 (47 kDa heat shock protein) (Arsenic-transactivated protein 3) (AsTP3) (Cell proliferation-inducing gene 14 protein) (Collagen-binding protein) (Colligin) (Rheumatoid arthritis-related antigen RA-A47)	0.738832	---	---	---	---	Y
S~P50454	S	P50454	SERPINH1	Serpin H1 (47 kDa heat shock protein) (Arsenic-transactivated protein 3) (AsTP3) (Cell proliferation-inducing gene 14 protein) (Collagen-binding protein) (Colligin) (Rheumatoid arthritis-related antigen RA-A47)	0.626983	---	---	---	---	Y
NSP12~P50454	NSP12	P50454	SERPINH1	Serpin H1 (47 kDa heat shock protein) (Arsenic-transactivated protein 3) (AsTP3) (Cell proliferation-inducing gene 14 protein) (Collagen-binding protein) (Colligin) (Rheumatoid arthritis-related antigen RA-A47)	0.808299	---	---	---	---	Y
NSP2~P50454	NSP2	P50454	SERPINH1	Serpin H1 (47 kDa heat shock protein) (Arsenic-transactivated protein 3) (AsTP3) (Cell proliferation-inducing gene 14 protein) (Collagen-binding protein) (Colligin) (Rheumatoid arthritis-related antigen RA-A47)	0.777529	---	---	---	---	---
NSP5~P50454	NSP5	P50454	SERPINH1	Serpin H1 (47 kDa heat shock protein) (Arsenic-transactivated protein 3) (AsTP3) (Cell proliferation-inducing gene 14 protein) (Collagen-binding protein) (Colligin) (Rheumatoid arthritis-related antigen RA-A47)	0.727678	Y	0.776676	---	---	---
NSP16~P50454	NSP16	P50454	SERPINH1	Serpin H1 (47 kDa heat shock protein) (Arsenic-transactivated protein 3) (AsTP3) (Cell proliferation-inducing gene 14 protein) (Collagen-binding protein) (Colligin) (Rheumatoid arthritis-related antigen RA-A47)	0.707883	---	---	---	---	---
ORF3A~P50454	ORF3A	P50454	SERPINH1	Serpin H1 (47 kDa heat shock protein) (Arsenic-transactivated protein 3) (AsTP3) (Cell proliferation-inducing gene 14 protein) (Collagen-binding protein) (Colligin) (Rheumatoid arthritis-related antigen RA-A47)	0.647725	Y	0.5	Y	---	Y
ORF14~P50454	ORF14	P50454	SERPINH1	Serpin H1 (47 kDa heat shock protein) (Arsenic-transactivated protein 3) (AsTP3) (Cell proliferation-inducing gene 14 protein) (Collagen-binding protein) (Colligin) (Rheumatoid arthritis-related antigen RA-A47)	0.707139	---	---	---	---	---
N~P49419	N	P49419	ALDH7A1	Alpha-aminoadipic semialdehyde dehydrogenase (Alpha-AASA dehydrogenase) (EC 1.2.1.31) (Aldehyde dehydrogenase family 7 member A1) (EC 1.2.1.3) (Antiquitin-1) (Betaine aldehyde dehydrogenase) (EC 1.2.1.8) (Delta1-piperideine-6-carboxylate dehydrogenase) (P6c dehydrogenase)	0.639188	---	---	---	---	---
NSP12~P49419	NSP12	P49419	ALDH7A1	Alpha-aminoadipic semialdehyde dehydrogenase (Alpha-AASA dehydrogenase) (EC 1.2.1.31) (Aldehyde dehydrogenase family 7 member A1) (EC 1.2.1.3) (Antiquitin-1) (Betaine aldehyde dehydrogenase) (EC 1.2.1.8) (Delta1-piperideine-6-carboxylate dehydrogenase) (P6c dehydrogenase)	0.790965	---	---	---	---	---
NSP2~P49419	NSP2	P49419	ALDH7A1	Alpha-aminoadipic semialdehyde dehydrogenase (Alpha-AASA dehydrogenase) (EC 1.2.1.31) (Aldehyde dehydrogenase family 7 member A1) (EC 1.2.1.3) (Antiquitin-1) (Betaine aldehyde dehydrogenase) (EC 1.2.1.8) (Delta1-piperideine-6-carboxylate dehydrogenase) (P6c dehydrogenase)	0.764091	---	---	---	---	Y
NSP5~P49419	NSP5	P49419	ALDH7A1	Alpha-aminoadipic semialdehyde dehydrogenase (Alpha-AASA dehydrogenase) (EC 1.2.1.31) (Aldehyde dehydrogenase family 7 member A1) (EC 1.2.1.3) (Antiquitin-1) (Betaine aldehyde dehydrogenase) (EC 1.2.1.8) (Delta1-piperideine-6-carboxylate dehydrogenase) (P6c dehydrogenase)	0.716708	---	---	---	---	---
NSP16~P49419	NSP16	P49419	ALDH7A1	Alpha-aminoadipic semialdehyde dehydrogenase (Alpha-AASA dehydrogenase) (EC 1.2.1.31) (Aldehyde dehydrogenase family 7 member A1) (EC 1.2.1.3) (Antiquitin-1) (Betaine aldehyde dehydrogenase) (EC 1.2.1.8) (Delta1-piperideine-6-carboxylate dehydrogenase) (P6c dehydrogenase)	0.696974	---	---	---	---	Y
ORF3A~P49419	ORF3A	P49419	ALDH7A1	Alpha-aminoadipic semialdehyde dehydrogenase (Alpha-AASA dehydrogenase) (EC 1.2.1.31) (Aldehyde dehydrogenase family 7 member A1) (EC 1.2.1.3) (Antiquitin-1) (Betaine aldehyde dehydrogenase) (EC 1.2.1.8) (Delta1-piperideine-6-carboxylate dehydrogenase) (P6c dehydrogenase)	0.610386	---	---	Y	---	---
ORF14~P49419	ORF14	P49419	ALDH7A1	Alpha-aminoadipic semialdehyde dehydrogenase (Alpha-AASA dehydrogenase) (EC 1.2.1.31) (Aldehyde dehydrogenase family 7 member A1) (EC 1.2.1.3) (Antiquitin-1) (Betaine aldehyde dehydrogenase) (EC 1.2.1.8) (Delta1-piperideine-6-carboxylate dehydrogenase) (P6c dehydrogenase)	0.702289	---	---	---	---	Y
N~Q9H267	N	Q9H267	VPS33B	Vacuolar protein sorting-associated protein 33B (hVPS33B)	0.721957	---	---	---	---	Y
S~Q9H267	S	Q9H267	VPS33B	Vacuolar protein sorting-associated protein 33B (hVPS33B)	0.618495	---	---	Y	---	Y
NSP12~Q9H267	NSP12	Q9H267	VPS33B	Vacuolar protein sorting-associated protein 33B (hVPS33B)	0.813727	---	---	---	---	Y
NSP2~Q9H267	NSP2	Q9H267	VPS33B	Vacuolar protein sorting-associated protein 33B (hVPS33B)	0.774041	---	---	---	---	---
NSP5~Q9H267	NSP5	Q9H267	VPS33B	Vacuolar protein sorting-associated protein 33B (hVPS33B)	0.710796	---	---	---	---	---
NSP16~Q9H267	NSP16	Q9H267	VPS33B	Vacuolar protein sorting-associated protein 33B (hVPS33B)	0.711518	---	---	---	---	---
ORF3A~Q9H267	ORF3A	Q9H267	VPS33B	Vacuolar protein sorting-associated protein 33B (hVPS33B)	0.653929	---	---	---	---	---
ORF14~Q9H267	ORF14	Q9H267	VPS33B	Vacuolar protein sorting-associated protein 33B (hVPS33B)	0.724976	---	---	---	---	---
N~P26038	N	P26038	MSN	Moesin (Membrane-organizing extension spike protein)	0.683534	---	---	---	---	---
S~P26038	S	P26038	MSN	Moesin (Membrane-organizing extension spike protein)	0.622934	---	---	Y	---	---
NSP12~P26038	NSP12	P26038	MSN	Moesin (Membrane-organizing extension spike protein)	0.8226	---	---	---	---	Y
NSP2~P26038	NSP2	P26038	MSN	Moesin (Membrane-organizing extension spike protein)	0.60491	---	---	---	---	---
NSP5~P26038	NSP5	P26038	MSN	Moesin (Membrane-organizing extension spike protein)	0.729034	---	---	---	---	Y
NSP16~P26038	NSP16	P26038	MSN	Moesin (Membrane-organizing extension spike protein)	0.743593	---	---	---	---	Y
ORF3A~P26038	ORF3A	P26038	MSN	Moesin (Membrane-organizing extension spike protein)	0.676522	---	---	Y	---	Y
ORF14~P26038	ORF14	P26038	MSN	Moesin (Membrane-organizing extension spike protein)	0.693517	---	---	---	---	Y
N~Q8TD31	N	Q8TD31	CCHCR1	Coiled-coil alpha-helical rod protein 1 (Alpha-helical coiled-coil rod protein) (Putative gene 8 protein) (Pg8)	0.716908	---	---	---	---	---
S~Q8TD31	S	Q8TD31	CCHCR1	Coiled-coil alpha-helical rod protein 1 (Alpha-helical coiled-coil rod protein) (Putative gene 8 protein) (Pg8)	0.610737	---	---	---	---	---
NSP12~Q8TD31	NSP12	Q8TD31	CCHCR1	Coiled-coil alpha-helical rod protein 1 (Alpha-helical coiled-coil rod protein) (Putative gene 8 protein) (Pg8)	0.7595	---	---	---	---	---
NSP5~Q8TD31	NSP5	Q8TD31	CCHCR1	Coiled-coil alpha-helical rod protein 1 (Alpha-helical coiled-coil rod protein) (Putative gene 8 protein) (Pg8)	0.717977	---	---	---	---	---
NSP16~Q8TD31	NSP16	Q8TD31	CCHCR1	Coiled-coil alpha-helical rod protein 1 (Alpha-helical coiled-coil rod protein) (Putative gene 8 protein) (Pg8)	0.70757	---	---	---	---	---
ORF3A~Q8TD31	ORF3A	Q8TD31	CCHCR1	Coiled-coil alpha-helical rod protein 1 (Alpha-helical coiled-coil rod protein) (Putative gene 8 protein) (Pg8)	0.622031	---	---	---	---	---
ORF14~Q8TD31	ORF14	Q8TD31	CCHCR1	Coiled-coil alpha-helical rod protein 1 (Alpha-helical coiled-coil rod protein) (Putative gene 8 protein) (Pg8)	0.644464	---	---	---	---	---
N~Q9H078	N	Q9H078	CLPB	Caseinolytic peptidase B protein homolog (EC 3.6.1.-) (Suppressor of potassium transport defect 3)	0.754483	---	---	---	---	---
S~Q9H078	S	Q9H078	CLPB	Caseinolytic peptidase B protein homolog (EC 3.6.1.-) (Suppressor of potassium transport defect 3)	0.640087	---	---	---	---	---
NSP12~Q9H078	NSP12	Q9H078	CLPB	Caseinolytic peptidase B protein homolog (EC 3.6.1.-) (Suppressor of potassium transport defect 3)	0.81813	---	---	---	---	---
NSP2~Q9H078	NSP2	Q9H078	CLPB	Caseinolytic peptidase B protein homolog (EC 3.6.1.-) (Suppressor of potassium transport defect 3)	0.699999	---	---	---	---	---
NSP5~Q9H078	NSP5	Q9H078	CLPB	Caseinolytic peptidase B protein homolog (EC 3.6.1.-) (Suppressor of potassium transport defect 3)	0.73458	---	---	---	---	---
NSP16~Q9H078	NSP16	Q9H078	CLPB	Caseinolytic peptidase B protein homolog (EC 3.6.1.-) (Suppressor of potassium transport defect 3)	0.735547	---	---	---	---	---
ORF3A~Q9H078	ORF3A	Q9H078	CLPB	Caseinolytic peptidase B protein homolog (EC 3.6.1.-) (Suppressor of potassium transport defect 3)	0.688655	---	---	---	---	---
ORF14~Q9H078	ORF14	Q9H078	CLPB	Caseinolytic peptidase B protein homolog (EC 3.6.1.-) (Suppressor of potassium transport defect 3)	0.730108	---	---	---	---	---
N~Q9NUT2	N	Q9NUT2	ABCB8	Mitochondrial potassium channel ATP-binding subunit (ATP-binding cassette sub-family B member 8, mitochondrial) (ABCB8) (Mitochondrial ATP-binding cassette 1) (M-ABC1) (Mitochondrial sulfonylurea-receptor) (MITOSUR)	0.719446	---	---	---	---	---
S~Q9NUT2	S	Q9NUT2	ABCB8	Mitochondrial potassium channel ATP-binding subunit (ATP-binding cassette sub-family B member 8, mitochondrial) (ABCB8) (Mitochondrial ATP-binding cassette 1) (M-ABC1) (Mitochondrial sulfonylurea-receptor) (MITOSUR)	0.612819	---	---	---	---	---
NSP12~Q9NUT2	NSP12	Q9NUT2	ABCB8	Mitochondrial potassium channel ATP-binding subunit (ATP-binding cassette sub-family B member 8, mitochondrial) (ABCB8) (Mitochondrial ATP-binding cassette 1) (M-ABC1) (Mitochondrial sulfonylurea-receptor) (MITOSUR)	0.802397	---	---	---	---	---
NSP2~Q9NUT2	NSP2	Q9NUT2	ABCB8	Mitochondrial potassium channel ATP-binding subunit (ATP-binding cassette sub-family B member 8, mitochondrial) (ABCB8) (Mitochondrial ATP-binding cassette 1) (M-ABC1) (Mitochondrial sulfonylurea-receptor) (MITOSUR)	0.780075	---	---	---	---	---
NSP5~Q9NUT2	NSP5	Q9NUT2	ABCB8	Mitochondrial potassium channel ATP-binding subunit (ATP-binding cassette sub-family B member 8, mitochondrial) (ABCB8) (Mitochondrial ATP-binding cassette 1) (M-ABC1) (Mitochondrial sulfonylurea-receptor) (MITOSUR)	0.716602	---	---	---	---	---
NSP16~Q9NUT2	NSP16	Q9NUT2	ABCB8	Mitochondrial potassium channel ATP-binding subunit (ATP-binding cassette sub-family B member 8, mitochondrial) (ABCB8) (Mitochondrial ATP-binding cassette 1) (M-ABC1) (Mitochondrial sulfonylurea-receptor) (MITOSUR)	0.707744	---	---	---	---	---
ORF3A~Q9NUT2	ORF3A	Q9NUT2	ABCB8	Mitochondrial potassium channel ATP-binding subunit (ATP-binding cassette sub-family B member 8, mitochondrial) (ABCB8) (Mitochondrial ATP-binding cassette 1) (M-ABC1) (Mitochondrial sulfonylurea-receptor) (MITOSUR)	0.63057	---	---	---	---	---
ORF14~Q9NUT2	ORF14	Q9NUT2	ABCB8	Mitochondrial potassium channel ATP-binding subunit (ATP-binding cassette sub-family B member 8, mitochondrial) (ABCB8) (Mitochondrial ATP-binding cassette 1) (M-ABC1) (Mitochondrial sulfonylurea-receptor) (MITOSUR)	0.7074	---	---	---	---	---
N~O15270	N	O15270	SPTLC2	Serine palmitoyltransferase 2 (EC 2.3.1.50) (Long chain base biosynthesis protein 2) (LCB 2) (Long chain base biosynthesis protein 2a) (LCB2a) (Serine-palmitoyl-CoA transferase 2) (SPT 2)	0.681499	Y	0.523018	---	---	---
NSP12~O15270	NSP12	O15270	SPTLC2	Serine palmitoyltransferase 2 (EC 2.3.1.50) (Long chain base biosynthesis protein 2) (LCB 2) (Long chain base biosynthesis protein 2a) (LCB2a) (Serine-palmitoyl-CoA transferase 2) (SPT 2)	0.804711	---	---	---	---	Y
NSP2~O15270	NSP2	O15270	SPTLC2	Serine palmitoyltransferase 2 (EC 2.3.1.50) (Long chain base biosynthesis protein 2) (LCB 2) (Long chain base biosynthesis protein 2a) (LCB2a) (Serine-palmitoyl-CoA transferase 2) (SPT 2)	0.752176	---	---	---	---	---
NSP5~O15270	NSP5	O15270	SPTLC2	Serine palmitoyltransferase 2 (EC 2.3.1.50) (Long chain base biosynthesis protein 2) (LCB 2) (Long chain base biosynthesis protein 2a) (LCB2a) (Serine-palmitoyl-CoA transferase 2) (SPT 2)	0.708614	---	---	---	---	Y
NSP16~O15270	NSP16	O15270	SPTLC2	Serine palmitoyltransferase 2 (EC 2.3.1.50) (Long chain base biosynthesis protein 2) (LCB 2) (Long chain base biosynthesis protein 2a) (LCB2a) (Serine-palmitoyl-CoA transferase 2) (SPT 2)	0.71627	---	---	---	---	Y
ORF3A~O15270	ORF3A	O15270	SPTLC2	Serine palmitoyltransferase 2 (EC 2.3.1.50) (Long chain base biosynthesis protein 2) (LCB 2) (Long chain base biosynthesis protein 2a) (LCB2a) (Serine-palmitoyl-CoA transferase 2) (SPT 2)	0.647352	---	---	---	---	Y
ORF14~O15270	ORF14	O15270	SPTLC2	Serine palmitoyltransferase 2 (EC 2.3.1.50) (Long chain base biosynthesis protein 2) (LCB 2) (Long chain base biosynthesis protein 2a) (LCB2a) (Serine-palmitoyl-CoA transferase 2) (SPT 2)	0.710988	---	---	---	---	Y
N~P57735	N	P57735	RAB25	Ras-related protein Rab-25 (CATX-8)	0.714718	---	---	---	---	---
S~P57735	S	P57735	RAB25	Ras-related protein Rab-25 (CATX-8)	0.609644	---	---	---	---	---
NSP12~P57735	NSP12	P57735	RAB25	Ras-related protein Rab-25 (CATX-8)	0.802168	---	---	---	---	---
NSP2~P57735	NSP2	P57735	RAB25	Ras-related protein Rab-25 (CATX-8)	0.748886	---	---	---	---	---
NSP5~P57735	NSP5	P57735	RAB25	Ras-related protein Rab-25 (CATX-8)	0.704943	---	---	---	---	---
NSP16~P57735	NSP16	P57735	RAB25	Ras-related protein Rab-25 (CATX-8)	0.700064	---	---	---	---	---
ORF3A~P57735	ORF3A	P57735	RAB25	Ras-related protein Rab-25 (CATX-8)	0.614286	---	---	---	---	---
ORF14~P57735	ORF14	P57735	RAB25	Ras-related protein Rab-25 (CATX-8)	0.696324	---	---	---	---	---
N~P12883	N	P12883	MYH7	Myosin-7 (Myosin heavy chain 7) (Myosin heavy chain slow isoform) (MyHC-slow) (Myosin heavy chain, cardiac muscle beta isoform) (MyHC-beta)	0.714848	---	---	---	---	---
S~P12883	S	P12883	MYH7	Myosin-7 (Myosin heavy chain 7) (Myosin heavy chain slow isoform) (MyHC-slow) (Myosin heavy chain, cardiac muscle beta isoform) (MyHC-beta)	0.631504	---	---	---	---	---
NSP12~P12883	NSP12	P12883	MYH7	Myosin-7 (Myosin heavy chain 7) (Myosin heavy chain slow isoform) (MyHC-slow) (Myosin heavy chain, cardiac muscle beta isoform) (MyHC-beta)	0.825692	---	---	---	---	---
NSP5~P12883	NSP5	P12883	MYH7	Myosin-7 (Myosin heavy chain 7) (Myosin heavy chain slow isoform) (MyHC-slow) (Myosin heavy chain, cardiac muscle beta isoform) (MyHC-beta)	0.726842	---	---	---	---	---
NSP16~P12883	NSP16	P12883	MYH7	Myosin-7 (Myosin heavy chain 7) (Myosin heavy chain slow isoform) (MyHC-slow) (Myosin heavy chain, cardiac muscle beta isoform) (MyHC-beta)	0.738073	---	---	---	---	---
ORF3A~P12883	ORF3A	P12883	MYH7	Myosin-7 (Myosin heavy chain 7) (Myosin heavy chain slow isoform) (MyHC-slow) (Myosin heavy chain, cardiac muscle beta isoform) (MyHC-beta)	0.660735	---	---	---	---	---
ORF3B~P12883	ORF3B	P12883	MYH7	Myosin-7 (Myosin heavy chain 7) (Myosin heavy chain slow isoform) (MyHC-slow) (Myosin heavy chain, cardiac muscle beta isoform) (MyHC-beta)	0.605734	---	---	---	---	---
ORF14~P12883	ORF14	P12883	MYH7	Myosin-7 (Myosin heavy chain 7) (Myosin heavy chain slow isoform) (MyHC-slow) (Myosin heavy chain, cardiac muscle beta isoform) (MyHC-beta)	0.70368	---	---	---	Y	---
N~Q9BZZ5	N	Q9BZZ5	API5	Apoptosis inhibitor 5 (API-5) (Antiapoptosis clone 11 protein) (AAC-11) (Cell migration-inducing gene 8 protein) (Fibroblast growth factor 2-interacting factor) (FIF) (Protein XAGL)	0.744204	Y	0.602833	---	Y	---
S~Q9BZZ5	S	Q9BZZ5	API5	Apoptosis inhibitor 5 (API-5) (Antiapoptosis clone 11 protein) (AAC-11) (Cell migration-inducing gene 8 protein) (Fibroblast growth factor 2-interacting factor) (FIF) (Protein XAGL)	0.645035	---	---	---	Y	Y
NSP12~Q9BZZ5	NSP12	Q9BZZ5	API5	Apoptosis inhibitor 5 (API-5) (Antiapoptosis clone 11 protein) (AAC-11) (Cell migration-inducing gene 8 protein) (Fibroblast growth factor 2-interacting factor) (FIF) (Protein XAGL)	0.826406	---	---	---	Y	---
NSP2~Q9BZZ5	NSP2	Q9BZZ5	API5	Apoptosis inhibitor 5 (API-5) (Antiapoptosis clone 11 protein) (AAC-11) (Cell migration-inducing gene 8 protein) (Fibroblast growth factor 2-interacting factor) (FIF) (Protein XAGL)	0.727809	---	---	---	Y	---
NSP5~Q9BZZ5	NSP5	Q9BZZ5	API5	Apoptosis inhibitor 5 (API-5) (Antiapoptosis clone 11 protein) (AAC-11) (Cell migration-inducing gene 8 protein) (Fibroblast growth factor 2-interacting factor) (FIF) (Protein XAGL)	0.726617	Y	0.572215	---	Y	Y
NSP16~Q9BZZ5	NSP16	Q9BZZ5	API5	Apoptosis inhibitor 5 (API-5) (Antiapoptosis clone 11 protein) (AAC-11) (Cell migration-inducing gene 8 protein) (Fibroblast growth factor 2-interacting factor) (FIF) (Protein XAGL)	0.722791	---	---	---	Y	---
ORF3A~Q9BZZ5	ORF3A	Q9BZZ5	API5	Apoptosis inhibitor 5 (API-5) (Antiapoptosis clone 11 protein) (AAC-11) (Cell migration-inducing gene 8 protein) (Fibroblast growth factor 2-interacting factor) (FIF) (Protein XAGL)	0.668914	---	---	---	Y	---
ORF14~Q9BZZ5	ORF14	Q9BZZ5	API5	Apoptosis inhibitor 5 (API-5) (Antiapoptosis clone 11 protein) (AAC-11) (Cell migration-inducing gene 8 protein) (Fibroblast growth factor 2-interacting factor) (FIF) (Protein XAGL)	0.722704	---	---	---	---	---
N~Q9NWB7	N	Q9NWB7	IFT57	Intraflagellar transport protein 57 homolog (Dermal papilla-derived protein 8) (Estrogen-related receptor beta-like protein 1) (HIP1-interacting protein) (MHS4R2)	0.71283	---	---	---	---	---
S~Q9NWB7	S	Q9NWB7	IFT57	Intraflagellar transport protein 57 homolog (Dermal papilla-derived protein 8) (Estrogen-related receptor beta-like protein 1) (HIP1-interacting protein) (MHS4R2)	0.633578	---	---	---	---	---
NSP12~Q9NWB7	NSP12	Q9NWB7	IFT57	Intraflagellar transport protein 57 homolog (Dermal papilla-derived protein 8) (Estrogen-related receptor beta-like protein 1) (HIP1-interacting protein) (MHS4R2)	0.819444	---	---	---	---	---
NSP2~Q9NWB7	NSP2	Q9NWB7	IFT57	Intraflagellar transport protein 57 homolog (Dermal papilla-derived protein 8) (Estrogen-related receptor beta-like protein 1) (HIP1-interacting protein) (MHS4R2)	0.708732	---	---	---	---	---
NSP5~Q9NWB7	NSP5	Q9NWB7	IFT57	Intraflagellar transport protein 57 homolog (Dermal papilla-derived protein 8) (Estrogen-related receptor beta-like protein 1) (HIP1-interacting protein) (MHS4R2)	0.715655	---	---	---	---	---
NSP16~Q9NWB7	NSP16	Q9NWB7	IFT57	Intraflagellar transport protein 57 homolog (Dermal papilla-derived protein 8) (Estrogen-related receptor beta-like protein 1) (HIP1-interacting protein) (MHS4R2)	0.731206	---	---	---	---	---
ORF3A~Q9NWB7	ORF3A	Q9NWB7	IFT57	Intraflagellar transport protein 57 homolog (Dermal papilla-derived protein 8) (Estrogen-related receptor beta-like protein 1) (HIP1-interacting protein) (MHS4R2)	0.642395	---	---	---	---	---
ORF14~Q9NWB7	ORF14	Q9NWB7	IFT57	Intraflagellar transport protein 57 homolog (Dermal papilla-derived protein 8) (Estrogen-related receptor beta-like protein 1) (HIP1-interacting protein) (MHS4R2)	0.724279	---	---	---	---	---
N~P31947	N	P31947	SFN	14-3-3 protein sigma (Epithelial cell marker protein 1) (Stratifin)	0.722425	---	---	---	---	---
S~P31947	S	P31947	SFN	14-3-3 protein sigma (Epithelial cell marker protein 1) (Stratifin)	0.645782	---	---	Y	---	---
NSP12~P31947	NSP12	P31947	SFN	14-3-3 protein sigma (Epithelial cell marker protein 1) (Stratifin)	0.807932	---	---	---	---	---
NSP2~P31947	NSP2	P31947	SFN	14-3-3 protein sigma (Epithelial cell marker protein 1) (Stratifin)	0.720033	---	---	---	---	---
NSP5~P31947	NSP5	P31947	SFN	14-3-3 protein sigma (Epithelial cell marker protein 1) (Stratifin)	0.732877	---	---	---	---	---
NSP16~P31947	NSP16	P31947	SFN	14-3-3 protein sigma (Epithelial cell marker protein 1) (Stratifin)	0.757143	---	---	---	---	---
ORF3A~P31947	ORF3A	P31947	SFN	14-3-3 protein sigma (Epithelial cell marker protein 1) (Stratifin)	0.647562	---	---	---	---	---
ORF14~P31947	ORF14	P31947	SFN	14-3-3 protein sigma (Epithelial cell marker protein 1) (Stratifin)	0.717044	---	---	---	---	---
N~P40938	N	P40938	RFC3	Replication factor C subunit 3 (Activator 1 38 kDa subunit) (A1 38 kDa subunit) (Activator 1 subunit 3) (Replication factor C 38 kDa subunit) (RF-C 38 kDa subunit) (RFC38)	0.695208	---	---	---	---	---
S~P40938	S	P40938	RFC3	Replication factor C subunit 3 (Activator 1 38 kDa subunit) (A1 38 kDa subunit) (Activator 1 subunit 3) (Replication factor C 38 kDa subunit) (RF-C 38 kDa subunit) (RFC38)	0.601151	---	---	---	---	Y
NSP12~P40938	NSP12	P40938	RFC3	Replication factor C subunit 3 (Activator 1 38 kDa subunit) (A1 38 kDa subunit) (Activator 1 subunit 3) (Replication factor C 38 kDa subunit) (RF-C 38 kDa subunit) (RFC38)	0.795289	---	---	---	---	---
NSP2~P40938	NSP2	P40938	RFC3	Replication factor C subunit 3 (Activator 1 38 kDa subunit) (A1 38 kDa subunit) (Activator 1 subunit 3) (Replication factor C 38 kDa subunit) (RF-C 38 kDa subunit) (RFC38)	0.712457	Y	0.520667	---	---	Y
NSP5~P40938	NSP5	P40938	RFC3	Replication factor C subunit 3 (Activator 1 38 kDa subunit) (A1 38 kDa subunit) (Activator 1 subunit 3) (Replication factor C 38 kDa subunit) (RF-C 38 kDa subunit) (RFC38)	0.721219	---	---	---	---	Y
NSP16~P40938	NSP16	P40938	RFC3	Replication factor C subunit 3 (Activator 1 38 kDa subunit) (A1 38 kDa subunit) (Activator 1 subunit 3) (Replication factor C 38 kDa subunit) (RF-C 38 kDa subunit) (RFC38)	0.687735	---	---	---	---	Y
ORF3A~P40938	ORF3A	P40938	RFC3	Replication factor C subunit 3 (Activator 1 38 kDa subunit) (A1 38 kDa subunit) (Activator 1 subunit 3) (Replication factor C 38 kDa subunit) (RF-C 38 kDa subunit) (RFC38)	0.627712	---	---	---	---	Y
ORF14~P40938	ORF14	P40938	RFC3	Replication factor C subunit 3 (Activator 1 38 kDa subunit) (A1 38 kDa subunit) (Activator 1 subunit 3) (Replication factor C 38 kDa subunit) (RF-C 38 kDa subunit) (RFC38)	0.713039	---	---	---	---	---
N~P60228	N	P60228	EIF3E	Eukaryotic translation initiation factor 3 subunit E (eIF3e) (Eukaryotic translation initiation factor 3 subunit 6) (Viral integration site protein INT-6 homolog) (eIF-3 p48)	0.712916	---	---	---	---	---
S~P60228	S	P60228	EIF3E	Eukaryotic translation initiation factor 3 subunit E (eIF3e) (Eukaryotic translation initiation factor 3 subunit 6) (Viral integration site protein INT-6 homolog) (eIF-3 p48)	0.608398	---	---	---	---	Y
NSP12~P60228	NSP12	P60228	EIF3E	Eukaryotic translation initiation factor 3 subunit E (eIF3e) (Eukaryotic translation initiation factor 3 subunit 6) (Viral integration site protein INT-6 homolog) (eIF-3 p48)	0.806174	---	---	---	---	---
NSP2~P60228	NSP2	P60228	EIF3E	Eukaryotic translation initiation factor 3 subunit E (eIF3e) (Eukaryotic translation initiation factor 3 subunit 6) (Viral integration site protein INT-6 homolog) (eIF-3 p48)	0.75999	---	---	---	---	---
NSP5~P60228	NSP5	P60228	EIF3E	Eukaryotic translation initiation factor 3 subunit E (eIF3e) (Eukaryotic translation initiation factor 3 subunit 6) (Viral integration site protein INT-6 homolog) (eIF-3 p48)	0.728829	---	---	---	---	---
NSP16~P60228	NSP16	P60228	EIF3E	Eukaryotic translation initiation factor 3 subunit E (eIF3e) (Eukaryotic translation initiation factor 3 subunit 6) (Viral integration site protein INT-6 homolog) (eIF-3 p48)	0.720222	---	---	---	---	---
ORF3A~P60228	ORF3A	P60228	EIF3E	Eukaryotic translation initiation factor 3 subunit E (eIF3e) (Eukaryotic translation initiation factor 3 subunit 6) (Viral integration site protein INT-6 homolog) (eIF-3 p48)	0.642703	---	---	---	---	---
ORF14~P60228	ORF14	P60228	EIF3E	Eukaryotic translation initiation factor 3 subunit E (eIF3e) (Eukaryotic translation initiation factor 3 subunit 6) (Viral integration site protein INT-6 homolog) (eIF-3 p48)	0.740811	---	---	---	---	---
N~P48637	N	P48637	GSS	Glutathione synthetase (GSH synthetase) (GSH-S) (EC 6.3.2.3) (Glutathione synthase)	0.758648	Y	0.553	---	---	---
S~P48637	S	P48637	GSS	Glutathione synthetase (GSH synthetase) (GSH-S) (EC 6.3.2.3) (Glutathione synthase)	0.646944	---	---	---	---	---
NSP12~P48637	NSP12	P48637	GSS	Glutathione synthetase (GSH synthetase) (GSH-S) (EC 6.3.2.3) (Glutathione synthase)	0.822623	---	---	---	---	---
NSP2~P48637	NSP2	P48637	GSS	Glutathione synthetase (GSH synthetase) (GSH-S) (EC 6.3.2.3) (Glutathione synthase)	0.766125	Y	0.536	---	---	---
NSP5~P48637	NSP5	P48637	GSS	Glutathione synthetase (GSH synthetase) (GSH-S) (EC 6.3.2.3) (Glutathione synthase)	0.736246	Y	0.5	---	---	---
NSP16~P48637	NSP16	P48637	GSS	Glutathione synthetase (GSH synthetase) (GSH-S) (EC 6.3.2.3) (Glutathione synthase)	0.725024	---	---	---	---	---
ORF3A~P48637	ORF3A	P48637	GSS	Glutathione synthetase (GSH synthetase) (GSH-S) (EC 6.3.2.3) (Glutathione synthase)	0.663991	---	---	---	---	Y
ORF14~P48637	ORF14	P48637	GSS	Glutathione synthetase (GSH synthetase) (GSH-S) (EC 6.3.2.3) (Glutathione synthase)	0.727655	---	---	---	---	---
N~P81274	N	P81274	GPSM2	G-protein-signaling modulator 2 (Mosaic protein LGN)	0.749962	---	---	---	---	---
S~P81274	S	P81274	GPSM2	G-protein-signaling modulator 2 (Mosaic protein LGN)	0.655586	---	---	---	---	---
NSP12~P81274	NSP12	P81274	GPSM2	G-protein-signaling modulator 2 (Mosaic protein LGN)	0.821768	---	---	---	---	---
NSP2~P81274	NSP2	P81274	GPSM2	G-protein-signaling modulator 2 (Mosaic protein LGN)	0.683307	---	---	---	---	Y
NSP5~P81274	NSP5	P81274	GPSM2	G-protein-signaling modulator 2 (Mosaic protein LGN)	0.722975	---	---	---	---	---
NSP16~P81274	NSP16	P81274	GPSM2	G-protein-signaling modulator 2 (Mosaic protein LGN)	0.722975	---	---	---	---	Y
ORF3A~P81274	ORF3A	P81274	GPSM2	G-protein-signaling modulator 2 (Mosaic protein LGN)	0.652315	---	---	---	---	Y
ORF14~P81274	ORF14	P81274	GPSM2	G-protein-signaling modulator 2 (Mosaic protein LGN)	0.708579	---	---	---	---	Y
N~Q9BXW7	N	Q9BXW7	HDHD5	Haloacid dehalogenase-like hydrolase domain-containing 5 (Cat eye syndrome critical region protein 5)	0.665344	---	---	---	---	Y
S~Q9BXW7	S	Q9BXW7	HDHD5	Haloacid dehalogenase-like hydrolase domain-containing 5 (Cat eye syndrome critical region protein 5)	0.606394	---	---	---	---	Y
NSP12~Q9BXW7	NSP12	Q9BXW7	HDHD5	Haloacid dehalogenase-like hydrolase domain-containing 5 (Cat eye syndrome critical region protein 5)	0.789568	---	---	---	---	Y
NSP2~Q9BXW7	NSP2	Q9BXW7	HDHD5	Haloacid dehalogenase-like hydrolase domain-containing 5 (Cat eye syndrome critical region protein 5)	0.758912	---	---	---	---	Y
NSP5~Q9BXW7	NSP5	Q9BXW7	HDHD5	Haloacid dehalogenase-like hydrolase domain-containing 5 (Cat eye syndrome critical region protein 5)	0.737624	---	---	---	---	---
NSP16~Q9BXW7	NSP16	Q9BXW7	HDHD5	Haloacid dehalogenase-like hydrolase domain-containing 5 (Cat eye syndrome critical region protein 5)	0.714435	---	---	---	---	---
ORF3A~Q9BXW7	ORF3A	Q9BXW7	HDHD5	Haloacid dehalogenase-like hydrolase domain-containing 5 (Cat eye syndrome critical region protein 5)	0.66219	---	---	---	---	---
ORF14~Q9BXW7	ORF14	Q9BXW7	HDHD5	Haloacid dehalogenase-like hydrolase domain-containing 5 (Cat eye syndrome critical region protein 5)	0.737494	---	---	---	---	---
N~Q14683	N	Q14683	SMC1A	Structural maintenance of chromosomes protein 1A (SMC protein 1A) (SMC-1-alpha) (SMC-1A) (Sb1.8)	0.677646	---	---	---	---	---
S~Q14683	S	Q14683	SMC1A	Structural maintenance of chromosomes protein 1A (SMC protein 1A) (SMC-1-alpha) (SMC-1A) (Sb1.8)	0.612475	---	---	---	---	---
NSP12~Q14683	NSP12	Q14683	SMC1A	Structural maintenance of chromosomes protein 1A (SMC protein 1A) (SMC-1-alpha) (SMC-1A) (Sb1.8)	0.80884	---	---	---	---	---
NSP5~Q14683	NSP5	Q14683	SMC1A	Structural maintenance of chromosomes protein 1A (SMC protein 1A) (SMC-1-alpha) (SMC-1A) (Sb1.8)	0.729904	Y	0.686405	---	---	---
NSP16~Q14683	NSP16	Q14683	SMC1A	Structural maintenance of chromosomes protein 1A (SMC protein 1A) (SMC-1-alpha) (SMC-1A) (Sb1.8)	0.730136	---	---	---	---	---
ORF3A~Q14683	ORF3A	Q14683	SMC1A	Structural maintenance of chromosomes protein 1A (SMC protein 1A) (SMC-1-alpha) (SMC-1A) (Sb1.8)	0.69019	---	---	---	---	---
ORF14~Q14683	ORF14	Q14683	SMC1A	Structural maintenance of chromosomes protein 1A (SMC protein 1A) (SMC-1-alpha) (SMC-1A) (Sb1.8)	0.676605	---	---	---	Y	---
N~Q5TC12	N	Q5TC12	ATPAF1	ATP synthase mitochondrial F1 complex assembly factor 1 (ATP11 homolog)	0.708371	---	---	---	Y	---
S~Q5TC12	S	Q5TC12	ATPAF1	ATP synthase mitochondrial F1 complex assembly factor 1 (ATP11 homolog)	0.623066	---	---	---	Y	---
NSP12~Q5TC12	NSP12	Q5TC12	ATPAF1	ATP synthase mitochondrial F1 complex assembly factor 1 (ATP11 homolog)	0.791314	---	---	---	Y	---
NSP2~Q5TC12	NSP2	Q5TC12	ATPAF1	ATP synthase mitochondrial F1 complex assembly factor 1 (ATP11 homolog)	0.737325	---	---	---	Y	---
NSP5~Q5TC12	NSP5	Q5TC12	ATPAF1	ATP synthase mitochondrial F1 complex assembly factor 1 (ATP11 homolog)	0.715071	---	---	---	Y	---
NSP16~Q5TC12	NSP16	Q5TC12	ATPAF1	ATP synthase mitochondrial F1 complex assembly factor 1 (ATP11 homolog)	0.719389	---	---	---	Y	---
ORF3A~Q5TC12	ORF3A	Q5TC12	ATPAF1	ATP synthase mitochondrial F1 complex assembly factor 1 (ATP11 homolog)	0.657886	---	---	---	Y	---
ORF14~Q5TC12	ORF14	Q5TC12	ATPAF1	ATP synthase mitochondrial F1 complex assembly factor 1 (ATP11 homolog)	0.700419	---	---	---	---	---
N~P78330	N	P78330	PSPH	Phosphoserine phosphatase (PSP) (PSPase) (EC 3.1.3.3) (L-3-phosphoserine phosphatase) (O-phosphoserine phosphohydrolase)	0.711563	---	---	---	---	---
S~P78330	S	P78330	PSPH	Phosphoserine phosphatase (PSP) (PSPase) (EC 3.1.3.3) (L-3-phosphoserine phosphatase) (O-phosphoserine phosphohydrolase)	0.617191	---	---	---	---	---
NSP12~P78330	NSP12	P78330	PSPH	Phosphoserine phosphatase (PSP) (PSPase) (EC 3.1.3.3) (L-3-phosphoserine phosphatase) (O-phosphoserine phosphohydrolase)	0.795891	---	---	---	---	---
NSP2~P78330	NSP2	P78330	PSPH	Phosphoserine phosphatase (PSP) (PSPase) (EC 3.1.3.3) (L-3-phosphoserine phosphatase) (O-phosphoserine phosphohydrolase)	0.759711	---	---	---	---	---
NSP5~P78330	NSP5	P78330	PSPH	Phosphoserine phosphatase (PSP) (PSPase) (EC 3.1.3.3) (L-3-phosphoserine phosphatase) (O-phosphoserine phosphohydrolase)	0.723291	---	---	---	---	---
NSP16~P78330	NSP16	P78330	PSPH	Phosphoserine phosphatase (PSP) (PSPase) (EC 3.1.3.3) (L-3-phosphoserine phosphatase) (O-phosphoserine phosphohydrolase)	0.691678	---	---	---	---	---
ORF3A~P78330	ORF3A	P78330	PSPH	Phosphoserine phosphatase (PSP) (PSPase) (EC 3.1.3.3) (L-3-phosphoserine phosphatase) (O-phosphoserine phosphohydrolase)	0.658645	---	---	---	---	---
ORF14~P78330	ORF14	P78330	PSPH	Phosphoserine phosphatase (PSP) (PSPase) (EC 3.1.3.3) (L-3-phosphoserine phosphatase) (O-phosphoserine phosphohydrolase)	0.705149	---	---	---	---	---
N~P60174	N	P60174	TPI1	Triosephosphate isomerase (TIM) (EC 5.3.1.1) (Methylglyoxal synthase) (EC 4.2.3.3) (Triose-phosphate isomerase)	0.714728	---	---	---	---	---
S~P60174	S	P60174	TPI1	Triosephosphate isomerase (TIM) (EC 5.3.1.1) (Methylglyoxal synthase) (EC 4.2.3.3) (Triose-phosphate isomerase)	0.624313	---	---	---	---	---
NSP12~P60174	NSP12	P60174	TPI1	Triosephosphate isomerase (TIM) (EC 5.3.1.1) (Methylglyoxal synthase) (EC 4.2.3.3) (Triose-phosphate isomerase)	0.794561	---	---	---	---	---
NSP2~P60174	NSP2	P60174	TPI1	Triosephosphate isomerase (TIM) (EC 5.3.1.1) (Methylglyoxal synthase) (EC 4.2.3.3) (Triose-phosphate isomerase)	0.755688	---	---	---	---	---
NSP5~P60174	NSP5	P60174	TPI1	Triosephosphate isomerase (TIM) (EC 5.3.1.1) (Methylglyoxal synthase) (EC 4.2.3.3) (Triose-phosphate isomerase)	0.716502	---	---	---	---	---
NSP16~P60174	NSP16	P60174	TPI1	Triosephosphate isomerase (TIM) (EC 5.3.1.1) (Methylglyoxal synthase) (EC 4.2.3.3) (Triose-phosphate isomerase)	0.69997	---	---	---	---	---
ORF3A~P60174	ORF3A	P60174	TPI1	Triosephosphate isomerase (TIM) (EC 5.3.1.1) (Methylglyoxal synthase) (EC 4.2.3.3) (Triose-phosphate isomerase)	0.646195	Y	0.5	---	---	---
ORF14~P60174	ORF14	P60174	TPI1	Triosephosphate isomerase (TIM) (EC 5.3.1.1) (Methylglyoxal synthase) (EC 4.2.3.3) (Triose-phosphate isomerase)	0.707301	---	---	---	---	---
N~Q9UMX3	N	Q9UMX3	BOK	Bcl-2-related ovarian killer protein (hBOK) (Bcl-2-like protein 9) (Bcl2-L-9)	0.701563	---	---	---	---	---
NSP12~Q9UMX3	NSP12	Q9UMX3	BOK	Bcl-2-related ovarian killer protein (hBOK) (Bcl-2-like protein 9) (Bcl2-L-9)	0.787655	---	---	---	---	---
NSP2~Q9UMX3	NSP2	Q9UMX3	BOK	Bcl-2-related ovarian killer protein (hBOK) (Bcl-2-like protein 9) (Bcl2-L-9)	0.730433	---	---	---	---	---
NSP5~Q9UMX3	NSP5	Q9UMX3	BOK	Bcl-2-related ovarian killer protein (hBOK) (Bcl-2-like protein 9) (Bcl2-L-9)	0.704417	---	---	---	---	---
NSP16~Q9UMX3	NSP16	Q9UMX3	BOK	Bcl-2-related ovarian killer protein (hBOK) (Bcl-2-like protein 9) (Bcl2-L-9)	0.709556	---	---	---	---	---
ORF3A~Q9UMX3	ORF3A	Q9UMX3	BOK	Bcl-2-related ovarian killer protein (hBOK) (Bcl-2-like protein 9) (Bcl2-L-9)	0.617188	---	---	---	---	---
ORF14~Q9UMX3	ORF14	Q9UMX3	BOK	Bcl-2-related ovarian killer protein (hBOK) (Bcl-2-like protein 9) (Bcl2-L-9)	0.706547	---	---	---	---	---
N~Q969V3	N	Q969V3	NCLN	Nicalin (Nicastrin-like protein)	0.710736	---	---	---	---	---
S~Q969V3	S	Q969V3	NCLN	Nicalin (Nicastrin-like protein)	0.616346	---	---	---	---	---
NSP12~Q969V3	NSP12	Q969V3	NCLN	Nicalin (Nicastrin-like protein)	0.818634	---	---	---	---	---
NSP2~Q969V3	NSP2	Q969V3	NCLN	Nicalin (Nicastrin-like protein)	0.811849	Y	0.712451	---	---	Y
NSP5~Q969V3	NSP5	Q969V3	NCLN	Nicalin (Nicastrin-like protein)	0.732508	Y	0.5	---	---	Y
NSP16~Q969V3	NSP16	Q969V3	NCLN	Nicalin (Nicastrin-like protein)	0.708225	---	---	---	---	Y
ORF3A~Q969V3	ORF3A	Q969V3	NCLN	Nicalin (Nicastrin-like protein)	0.631121	---	---	---	---	Y
ORF14~Q969V3	ORF14	Q969V3	NCLN	Nicalin (Nicastrin-like protein)	0.722564	---	---	---	---	Y
N~O14657	N	O14657	TOR1B	Torsin-1B (Torsin ATPase-1B) (EC 3.6.4.-) (Torsin family 1 member B)	0.705071	---	---	---	---	---
S~O14657	S	O14657	TOR1B	Torsin-1B (Torsin ATPase-1B) (EC 3.6.4.-) (Torsin family 1 member B)	0.615539	---	---	---	---	Y
NSP12~O14657	NSP12	O14657	TOR1B	Torsin-1B (Torsin ATPase-1B) (EC 3.6.4.-) (Torsin family 1 member B)	0.803673	---	---	---	---	---
NSP2~O14657	NSP2	O14657	TOR1B	Torsin-1B (Torsin ATPase-1B) (EC 3.6.4.-) (Torsin family 1 member B)	0.795005	---	---	---	---	Y
NSP5~O14657	NSP5	O14657	TOR1B	Torsin-1B (Torsin ATPase-1B) (EC 3.6.4.-) (Torsin family 1 member B)	0.727554	---	---	---	---	Y
NSP16~O14657	NSP16	O14657	TOR1B	Torsin-1B (Torsin ATPase-1B) (EC 3.6.4.-) (Torsin family 1 member B)	0.718001	---	---	---	---	Y
ORF3A~O14657	ORF3A	O14657	TOR1B	Torsin-1B (Torsin ATPase-1B) (EC 3.6.4.-) (Torsin family 1 member B)	0.662554	---	---	Y	---	Y
ORF14~O14657	ORF14	O14657	TOR1B	Torsin-1B (Torsin ATPase-1B) (EC 3.6.4.-) (Torsin family 1 member B)	0.730677	---	---	---	---	---
N~P08758	N	P08758	ANXA5	Annexin A5 (Anchorin CII) (Annexin V) (Annexin-5) (Calphobindin I) (CBP-I) (Endonexin II) (Lipocortin V) (Placental anticoagulant protein 4) (PP4) (Placental anticoagulant protein I) (PAP-I) (Thromboplastin inhibitor) (Vascular anticoagulant-alpha) (VAC-alpha)	0.739672	Y	0.503586	---	---	---
S~P08758	S	P08758	ANXA5	Annexin A5 (Anchorin CII) (Annexin V) (Annexin-5) (Calphobindin I) (CBP-I) (Endonexin II) (Lipocortin V) (Placental anticoagulant protein 4) (PP4) (Placental anticoagulant protein I) (PAP-I) (Thromboplastin inhibitor) (Vascular anticoagulant-alpha) (VAC-alpha)	0.634773	---	---	---	---	Y
NSP12~P08758	NSP12	P08758	ANXA5	Annexin A5 (Anchorin CII) (Annexin V) (Annexin-5) (Calphobindin I) (CBP-I) (Endonexin II) (Lipocortin V) (Placental anticoagulant protein 4) (PP4) (Placental anticoagulant protein I) (PAP-I) (Thromboplastin inhibitor) (Vascular anticoagulant-alpha) (VAC-alpha)	0.819572	---	---	---	---	Y
NSP2~P08758	NSP2	P08758	ANXA5	Annexin A5 (Anchorin CII) (Annexin V) (Annexin-5) (Calphobindin I) (CBP-I) (Endonexin II) (Lipocortin V) (Placental anticoagulant protein 4) (PP4) (Placental anticoagulant protein I) (PAP-I) (Thromboplastin inhibitor) (Vascular anticoagulant-alpha) (VAC-alpha)	0.753806	---	---	---	---	Y
NSP5~P08758	NSP5	P08758	ANXA5	Annexin A5 (Anchorin CII) (Annexin V) (Annexin-5) (Calphobindin I) (CBP-I) (Endonexin II) (Lipocortin V) (Placental anticoagulant protein 4) (PP4) (Placental anticoagulant protein I) (PAP-I) (Thromboplastin inhibitor) (Vascular anticoagulant-alpha) (VAC-alpha)	0.731498	---	---	---	---	Y
NSP16~P08758	NSP16	P08758	ANXA5	Annexin A5 (Anchorin CII) (Annexin V) (Annexin-5) (Calphobindin I) (CBP-I) (Endonexin II) (Lipocortin V) (Placental anticoagulant protein 4) (PP4) (Placental anticoagulant protein I) (PAP-I) (Thromboplastin inhibitor) (Vascular anticoagulant-alpha) (VAC-alpha)	0.725284	---	---	---	---	Y
ORF3A~P08758	ORF3A	P08758	ANXA5	Annexin A5 (Anchorin CII) (Annexin V) (Annexin-5) (Calphobindin I) (CBP-I) (Endonexin II) (Lipocortin V) (Placental anticoagulant protein 4) (PP4) (Placental anticoagulant protein I) (PAP-I) (Thromboplastin inhibitor) (Vascular anticoagulant-alpha) (VAC-alpha)	0.659683	---	---	Y	---	Y
ORF14~P08758	ORF14	P08758	ANXA5	Annexin A5 (Anchorin CII) (Annexin V) (Annexin-5) (Calphobindin I) (CBP-I) (Endonexin II) (Lipocortin V) (Placental anticoagulant protein 4) (PP4) (Placental anticoagulant protein I) (PAP-I) (Thromboplastin inhibitor) (Vascular anticoagulant-alpha) (VAC-alpha)	0.723582	---	---	---	Y	Y
N~Q8NEH6	N	Q8NEH6	MNS1	Meiosis-specific nuclear structural protein 1	0.605295	---	---	---	Y	---
NSP12~Q8NEH6	NSP12	Q8NEH6	MNS1	Meiosis-specific nuclear structural protein 1	0.748041	---	---	---	Y	---
NSP5~Q8NEH6	NSP5	Q8NEH6	MNS1	Meiosis-specific nuclear structural protein 1	0.677321	---	---	---	Y	---
NSP16~Q8NEH6	NSP16	Q8NEH6	MNS1	Meiosis-specific nuclear structural protein 1	0.680879	---	---	---	Y	---
ORF3A~Q8NEH6	ORF3A	Q8NEH6	MNS1	Meiosis-specific nuclear structural protein 1	0.640959	---	---	---	Y	---
ORF14~Q8NEH6	ORF14	Q8NEH6	MNS1	Meiosis-specific nuclear structural protein 1	0.619658	---	---	---	---	---
N~P08133	N	P08133	ANXA6	Annexin A6 (67 kDa calelectrin) (Annexin VI) (Annexin-6) (Calphobindin-II) (CPB-II) (Chromobindin-20) (Lipocortin VI) (Protein III) (p68) (p70)	0.72814	---	---	---	---	---
S~P08133	S	P08133	ANXA6	Annexin A6 (67 kDa calelectrin) (Annexin VI) (Annexin-6) (Calphobindin-II) (CPB-II) (Chromobindin-20) (Lipocortin VI) (Protein III) (p68) (p70)	0.620483	---	---	---	---	---
NSP12~P08133	NSP12	P08133	ANXA6	Annexin A6 (67 kDa calelectrin) (Annexin VI) (Annexin-6) (Calphobindin-II) (CPB-II) (Chromobindin-20) (Lipocortin VI) (Protein III) (p68) (p70)	0.804485	---	---	---	---	---
NSP2~P08133	NSP2	P08133	ANXA6	Annexin A6 (67 kDa calelectrin) (Annexin VI) (Annexin-6) (Calphobindin-II) (CPB-II) (Chromobindin-20) (Lipocortin VI) (Protein III) (p68) (p70)	0.714311	---	---	---	---	---
NSP5~P08133	NSP5	P08133	ANXA6	Annexin A6 (67 kDa calelectrin) (Annexin VI) (Annexin-6) (Calphobindin-II) (CPB-II) (Chromobindin-20) (Lipocortin VI) (Protein III) (p68) (p70)	0.729502	---	---	---	---	---
NSP16~P08133	NSP16	P08133	ANXA6	Annexin A6 (67 kDa calelectrin) (Annexin VI) (Annexin-6) (Calphobindin-II) (CPB-II) (Chromobindin-20) (Lipocortin VI) (Protein III) (p68) (p70)	0.728878	---	---	---	---	---
ORF3A~P08133	ORF3A	P08133	ANXA6	Annexin A6 (67 kDa calelectrin) (Annexin VI) (Annexin-6) (Calphobindin-II) (CPB-II) (Chromobindin-20) (Lipocortin VI) (Protein III) (p68) (p70)	0.654722	---	---	Y	---	---
ORF14~P08133	ORF14	P08133	ANXA6	Annexin A6 (67 kDa calelectrin) (Annexin VI) (Annexin-6) (Calphobindin-II) (CPB-II) (Chromobindin-20) (Lipocortin VI) (Protein III) (p68) (p70)	0.710163	---	---	---	---	---
N~P07237	N	P07237	P4HB	Protein disulfide-isomerase (PDI) (EC 5.3.4.1) (Cellular thyroid hormone-binding protein) (Prolyl 4-hydroxylase subunit beta) (p55)	0.732084	---	---	---	---	---
S~P07237	S	P07237	P4HB	Protein disulfide-isomerase (PDI) (EC 5.3.4.1) (Cellular thyroid hormone-binding protein) (Prolyl 4-hydroxylase subunit beta) (p55)	0.652009	---	---	---	---	---
NSP12~P07237	NSP12	P07237	P4HB	Protein disulfide-isomerase (PDI) (EC 5.3.4.1) (Cellular thyroid hormone-binding protein) (Prolyl 4-hydroxylase subunit beta) (p55)	0.806468	---	---	---	---	Y
NSP2~P07237	NSP2	P07237	P4HB	Protein disulfide-isomerase (PDI) (EC 5.3.4.1) (Cellular thyroid hormone-binding protein) (Prolyl 4-hydroxylase subunit beta) (p55)	0.757832	---	---	---	---	---
NSP5~P07237	NSP5	P07237	P4HB	Protein disulfide-isomerase (PDI) (EC 5.3.4.1) (Cellular thyroid hormone-binding protein) (Prolyl 4-hydroxylase subunit beta) (p55)	0.735622	---	---	---	---	Y
NSP16~P07237	NSP16	P07237	P4HB	Protein disulfide-isomerase (PDI) (EC 5.3.4.1) (Cellular thyroid hormone-binding protein) (Prolyl 4-hydroxylase subunit beta) (p55)	0.753518	---	---	---	---	Y
ORF3A~P07237	ORF3A	P07237	P4HB	Protein disulfide-isomerase (PDI) (EC 5.3.4.1) (Cellular thyroid hormone-binding protein) (Prolyl 4-hydroxylase subunit beta) (p55)	0.659097	---	---	Y	---	Y
ORF14~P07237	ORF14	P07237	P4HB	Protein disulfide-isomerase (PDI) (EC 5.3.4.1) (Cellular thyroid hormone-binding protein) (Prolyl 4-hydroxylase subunit beta) (p55)	0.733446	---	---	---	---	Y
N~Q15397	N	Q15397	PUM3	Pumilio homolog 3 (HBV X-transactivated gene 5 protein) (HBV XAg-transactivated protein 5) (Minor histocompatibility antigen HA-8) (HLA-HA8)	0.677856	---	---	---	---	---
NSP12~Q15397	NSP12	Q15397	PUM3	Pumilio homolog 3 (HBV X-transactivated gene 5 protein) (HBV XAg-transactivated protein 5) (Minor histocompatibility antigen HA-8) (HLA-HA8)	0.781813	---	---	---	---	---
NSP5~Q15397	NSP5	Q15397	PUM3	Pumilio homolog 3 (HBV X-transactivated gene 5 protein) (HBV XAg-transactivated protein 5) (Minor histocompatibility antigen HA-8) (HLA-HA8)	0.687899	---	---	---	---	Y
NSP16~Q15397	NSP16	Q15397	PUM3	Pumilio homolog 3 (HBV X-transactivated gene 5 protein) (HBV XAg-transactivated protein 5) (Minor histocompatibility antigen HA-8) (HLA-HA8)	0.680579	---	---	---	---	---
ORF3A~Q15397	ORF3A	Q15397	PUM3	Pumilio homolog 3 (HBV X-transactivated gene 5 protein) (HBV XAg-transactivated protein 5) (Minor histocompatibility antigen HA-8) (HLA-HA8)	0.672646	---	---	---	---	Y
ORF14~Q15397	ORF14	Q15397	PUM3	Pumilio homolog 3 (HBV X-transactivated gene 5 protein) (HBV XAg-transactivated protein 5) (Minor histocompatibility antigen HA-8) (HLA-HA8)	0.659283	---	---	---	Y	Y
N~Q9Y3B6	N	Q9Y3B6	EMC9	ER membrane protein complex subunit 9 (Protein FAM158A)	0.713771	---	---	---	Y	Y
S~Q9Y3B6	S	Q9Y3B6	EMC9	ER membrane protein complex subunit 9 (Protein FAM158A)	0.614919	---	---	---	Y	---
NSP12~Q9Y3B6	NSP12	Q9Y3B6	EMC9	ER membrane protein complex subunit 9 (Protein FAM158A)	0.786119	---	---	---	Y	---
NSP2~Q9Y3B6	NSP2	Q9Y3B6	EMC9	ER membrane protein complex subunit 9 (Protein FAM158A)	0.737433	---	---	---	Y	---
NSP5~Q9Y3B6	NSP5	Q9Y3B6	EMC9	ER membrane protein complex subunit 9 (Protein FAM158A)	0.715725	---	---	---	Y	---
NSP16~Q9Y3B6	NSP16	Q9Y3B6	EMC9	ER membrane protein complex subunit 9 (Protein FAM158A)	0.708029	---	---	---	Y	---
ORF3A~Q9Y3B6	ORF3A	Q9Y3B6	EMC9	ER membrane protein complex subunit 9 (Protein FAM158A)	0.622507	---	---	---	Y	---
ORF14~Q9Y3B6	ORF14	Q9Y3B6	EMC9	ER membrane protein complex subunit 9 (Protein FAM158A)	0.714114	---	---	---	---	---
N~Q13515	N	Q13515	BFSP2	Phakinin (49 kDa cytoskeletal protein) (Beaded filament structural protein 2) (Lens fiber cell beaded filament protein CP 47) (CP47) (Lens fiber cell beaded filament protein CP 49) (CP49) (Lens intermediate filament-like light) (LIFL-L)	0.75134	---	---	---	---	---
S~Q13515	S	Q13515	BFSP2	Phakinin (49 kDa cytoskeletal protein) (Beaded filament structural protein 2) (Lens fiber cell beaded filament protein CP 47) (CP47) (Lens fiber cell beaded filament protein CP 49) (CP49) (Lens intermediate filament-like light) (LIFL-L)	0.644908	---	---	---	---	Y
NSP12~Q13515	NSP12	Q13515	BFSP2	Phakinin (49 kDa cytoskeletal protein) (Beaded filament structural protein 2) (Lens fiber cell beaded filament protein CP 47) (CP47) (Lens fiber cell beaded filament protein CP 49) (CP49) (Lens intermediate filament-like light) (LIFL-L)	0.799111	---	---	---	---	---
NSP2~Q13515	NSP2	Q13515	BFSP2	Phakinin (49 kDa cytoskeletal protein) (Beaded filament structural protein 2) (Lens fiber cell beaded filament protein CP 47) (CP47) (Lens fiber cell beaded filament protein CP 49) (CP49) (Lens intermediate filament-like light) (LIFL-L)	0.657278	---	---	---	---	Y
NSP5~Q13515	NSP5	Q13515	BFSP2	Phakinin (49 kDa cytoskeletal protein) (Beaded filament structural protein 2) (Lens fiber cell beaded filament protein CP 47) (CP47) (Lens fiber cell beaded filament protein CP 49) (CP49) (Lens intermediate filament-like light) (LIFL-L)	0.734659	---	---	---	---	---
NSP16~Q13515	NSP16	Q13515	BFSP2	Phakinin (49 kDa cytoskeletal protein) (Beaded filament structural protein 2) (Lens fiber cell beaded filament protein CP 47) (CP47) (Lens fiber cell beaded filament protein CP 49) (CP49) (Lens intermediate filament-like light) (LIFL-L)	0.732532	---	---	---	---	Y
ORF3A~Q13515	ORF3A	Q13515	BFSP2	Phakinin (49 kDa cytoskeletal protein) (Beaded filament structural protein 2) (Lens fiber cell beaded filament protein CP 47) (CP47) (Lens fiber cell beaded filament protein CP 49) (CP49) (Lens intermediate filament-like light) (LIFL-L)	0.657047	---	---	---	---	Y
ORF14~Q13515	ORF14	Q13515	BFSP2	Phakinin (49 kDa cytoskeletal protein) (Beaded filament structural protein 2) (Lens fiber cell beaded filament protein CP 47) (CP47) (Lens fiber cell beaded filament protein CP 49) (CP49) (Lens intermediate filament-like light) (LIFL-L)	0.698098	---	---	---	---	---
N~P30084	N	P30084	ECHS1	Enoyl-CoA hydratase, mitochondrial (EC 4.2.1.17) (Enoyl-CoA hydratase 1) (Short-chain enoyl-CoA hydratase) (SCEH)	0.715583	Y	0.562813	---	---	---
S~P30084	S	P30084	ECHS1	Enoyl-CoA hydratase, mitochondrial (EC 4.2.1.17) (Enoyl-CoA hydratase 1) (Short-chain enoyl-CoA hydratase) (SCEH)	0.619287	---	---	---	---	Y
NSP12~P30084	NSP12	P30084	ECHS1	Enoyl-CoA hydratase, mitochondrial (EC 4.2.1.17) (Enoyl-CoA hydratase 1) (Short-chain enoyl-CoA hydratase) (SCEH)	0.824105	---	---	---	---	---
NSP2~P30084	NSP2	P30084	ECHS1	Enoyl-CoA hydratase, mitochondrial (EC 4.2.1.17) (Enoyl-CoA hydratase 1) (Short-chain enoyl-CoA hydratase) (SCEH)	0.727103	---	---	---	---	Y
NSP5~P30084	NSP5	P30084	ECHS1	Enoyl-CoA hydratase, mitochondrial (EC 4.2.1.17) (Enoyl-CoA hydratase 1) (Short-chain enoyl-CoA hydratase) (SCEH)	0.720875	---	---	---	---	Y
NSP16~P30084	NSP16	P30084	ECHS1	Enoyl-CoA hydratase, mitochondrial (EC 4.2.1.17) (Enoyl-CoA hydratase 1) (Short-chain enoyl-CoA hydratase) (SCEH)	0.698179	---	---	---	---	Y
ORF3A~P30084	ORF3A	P30084	ECHS1	Enoyl-CoA hydratase, mitochondrial (EC 4.2.1.17) (Enoyl-CoA hydratase 1) (Short-chain enoyl-CoA hydratase) (SCEH)	0.644335	---	---	---	---	Y
ORF14~P30084	ORF14	P30084	ECHS1	Enoyl-CoA hydratase, mitochondrial (EC 4.2.1.17) (Enoyl-CoA hydratase 1) (Short-chain enoyl-CoA hydratase) (SCEH)	0.698426	---	---	---	---	---
N~Q6DKK2	N	Q6DKK2	TTC19	Tetratricopeptide repeat protein 19, mitochondrial (TPR repeat protein 19)	0.743204	---	---	---	---	---
S~Q6DKK2	S	Q6DKK2	TTC19	Tetratricopeptide repeat protein 19, mitochondrial (TPR repeat protein 19)	0.628561	---	---	---	---	---
NSP12~Q6DKK2	NSP12	Q6DKK2	TTC19	Tetratricopeptide repeat protein 19, mitochondrial (TPR repeat protein 19)	0.808669	---	---	---	---	---
NSP2~Q6DKK2	NSP2	Q6DKK2	TTC19	Tetratricopeptide repeat protein 19, mitochondrial (TPR repeat protein 19)	0.720095	---	---	---	---	---
NSP5~Q6DKK2	NSP5	Q6DKK2	TTC19	Tetratricopeptide repeat protein 19, mitochondrial (TPR repeat protein 19)	0.729968	---	---	---	---	---
NSP16~Q6DKK2	NSP16	Q6DKK2	TTC19	Tetratricopeptide repeat protein 19, mitochondrial (TPR repeat protein 19)	0.7197	---	---	---	---	---
ORF3A~Q6DKK2	ORF3A	Q6DKK2	TTC19	Tetratricopeptide repeat protein 19, mitochondrial (TPR repeat protein 19)	0.662427	---	---	---	---	---
ORF14~Q6DKK2	ORF14	Q6DKK2	TTC19	Tetratricopeptide repeat protein 19, mitochondrial (TPR repeat protein 19)	0.716324	---	---	---	---	---
N~O43542	N	O43542	XRCC3	DNA repair protein XRCC3 (X-ray repair cross-complementing protein 3)	0.763775	---	---	---	---	---
S~O43542	S	O43542	XRCC3	DNA repair protein XRCC3 (X-ray repair cross-complementing protein 3)	0.647441	---	---	---	---	---
NSP12~O43542	NSP12	O43542	XRCC3	DNA repair protein XRCC3 (X-ray repair cross-complementing protein 3)	0.818102	---	---	---	---	Y
NSP2~O43542	NSP2	O43542	XRCC3	DNA repair protein XRCC3 (X-ray repair cross-complementing protein 3)	0.746913	---	---	---	---	---
NSP5~O43542	NSP5	O43542	XRCC3	DNA repair protein XRCC3 (X-ray repair cross-complementing protein 3)	0.739601	---	---	---	---	---
NSP16~O43542	NSP16	O43542	XRCC3	DNA repair protein XRCC3 (X-ray repair cross-complementing protein 3)	0.709557	---	---	---	---	Y
ORF3A~O43542	ORF3A	O43542	XRCC3	DNA repair protein XRCC3 (X-ray repair cross-complementing protein 3)	0.656897	---	---	---	---	---
ORF14~O43542	ORF14	O43542	XRCC3	DNA repair protein XRCC3 (X-ray repair cross-complementing protein 3)	0.707609	---	---	---	---	---
N~Q96LJ7	N	Q96LJ7	DHRS1	Dehydrogenase/reductase SDR family member 1 (EC 1.1.-.-) (Short chain dehydrogenase/reductase family 19C member 1)	0.711112	---	---	---	---	---
S~Q96LJ7	S	Q96LJ7	DHRS1	Dehydrogenase/reductase SDR family member 1 (EC 1.1.-.-) (Short chain dehydrogenase/reductase family 19C member 1)	0.627648	---	---	---	---	---
NSP12~Q96LJ7	NSP12	Q96LJ7	DHRS1	Dehydrogenase/reductase SDR family member 1 (EC 1.1.-.-) (Short chain dehydrogenase/reductase family 19C member 1)	0.790308	---	---	---	---	---
NSP2~Q96LJ7	NSP2	Q96LJ7	DHRS1	Dehydrogenase/reductase SDR family member 1 (EC 1.1.-.-) (Short chain dehydrogenase/reductase family 19C member 1)	0.776115	---	---	---	---	---
NSP5~Q96LJ7	NSP5	Q96LJ7	DHRS1	Dehydrogenase/reductase SDR family member 1 (EC 1.1.-.-) (Short chain dehydrogenase/reductase family 19C member 1)	0.716409	---	---	---	---	---
NSP16~Q96LJ7	NSP16	Q96LJ7	DHRS1	Dehydrogenase/reductase SDR family member 1 (EC 1.1.-.-) (Short chain dehydrogenase/reductase family 19C member 1)	0.703595	---	---	---	---	---
ORF3A~Q96LJ7	ORF3A	Q96LJ7	DHRS1	Dehydrogenase/reductase SDR family member 1 (EC 1.1.-.-) (Short chain dehydrogenase/reductase family 19C member 1)	0.623119	---	---	---	---	---
ORF14~Q96LJ7	ORF14	Q96LJ7	DHRS1	Dehydrogenase/reductase SDR family member 1 (EC 1.1.-.-) (Short chain dehydrogenase/reductase family 19C member 1)	0.69793	---	---	Y	---	---
N~Q15269	N	Q15269	PWP2	Periodic tryptophan protein 2 homolog	0.727979	---	---	---	---	---
S~Q15269	S	Q15269	PWP2	Periodic tryptophan protein 2 homolog	0.619781	---	---	---	---	---
NSP12~Q15269	NSP12	Q15269	PWP2	Periodic tryptophan protein 2 homolog	0.785147	---	---	---	---	---
NSP2~Q15269	NSP2	Q15269	PWP2	Periodic tryptophan protein 2 homolog	0.807844	---	---	Y	---	---
NSP5~Q15269	NSP5	Q15269	PWP2	Periodic tryptophan protein 2 homolog	0.714123	---	---	---	---	---
NSP16~Q15269	NSP16	Q15269	PWP2	Periodic tryptophan protein 2 homolog	0.712446	---	---	---	---	---
ORF3A~Q15269	ORF3A	Q15269	PWP2	Periodic tryptophan protein 2 homolog	0.629328	---	---	Y	---	---
ORF14~Q15269	ORF14	Q15269	PWP2	Periodic tryptophan protein 2 homolog	0.721081	---	---	---	---	Y
N~O14732	N	O14732	IMPA2	Inositol monophosphatase 2 (IMP 2) (IMPase 2) (EC 3.1.3.25) (Inositol-1(or 4)-monophosphatase 2) (Myo-inositol monophosphatase A2)	0.727171	---	---	---	---	---
S~O14732	S	O14732	IMPA2	Inositol monophosphatase 2 (IMP 2) (IMPase 2) (EC 3.1.3.25) (Inositol-1(or 4)-monophosphatase 2) (Myo-inositol monophosphatase A2)	0.625856	---	---	---	---	Y
NSP12~O14732	NSP12	O14732	IMPA2	Inositol monophosphatase 2 (IMP 2) (IMPase 2) (EC 3.1.3.25) (Inositol-1(or 4)-monophosphatase 2) (Myo-inositol monophosphatase A2)	0.815865	---	---	---	---	Y
NSP2~O14732	NSP2	O14732	IMPA2	Inositol monophosphatase 2 (IMP 2) (IMPase 2) (EC 3.1.3.25) (Inositol-1(or 4)-monophosphatase 2) (Myo-inositol monophosphatase A2)	0.789933	---	---	---	---	Y
NSP5~O14732	NSP5	O14732	IMPA2	Inositol monophosphatase 2 (IMP 2) (IMPase 2) (EC 3.1.3.25) (Inositol-1(or 4)-monophosphatase 2) (Myo-inositol monophosphatase A2)	0.720406	---	---	---	---	Y
NSP16~O14732	NSP16	O14732	IMPA2	Inositol monophosphatase 2 (IMP 2) (IMPase 2) (EC 3.1.3.25) (Inositol-1(or 4)-monophosphatase 2) (Myo-inositol monophosphatase A2)	0.703039	---	---	---	---	---
ORF3A~O14732	ORF3A	O14732	IMPA2	Inositol monophosphatase 2 (IMP 2) (IMPase 2) (EC 3.1.3.25) (Inositol-1(or 4)-monophosphatase 2) (Myo-inositol monophosphatase A2)	0.667423	---	---	---	---	---
ORF14~O14732	ORF14	O14732	IMPA2	Inositol monophosphatase 2 (IMP 2) (IMPase 2) (EC 3.1.3.25) (Inositol-1(or 4)-monophosphatase 2) (Myo-inositol monophosphatase A2)	0.724504	---	---	---	Y	---
N~Q13813	N	Q13813	SPTAN1	Spectrin alpha chain, non-erythrocytic 1 (Alpha-II spectrin) (Fodrin alpha chain) (Spectrin, non-erythroid alpha subunit)	0.737164	Y	0.605016	---	Y	---
S~Q13813	S	Q13813	SPTAN1	Spectrin alpha chain, non-erythrocytic 1 (Alpha-II spectrin) (Fodrin alpha chain) (Spectrin, non-erythroid alpha subunit)	0.653854	---	---	---	Y	---
NSP12~Q13813	NSP12	Q13813	SPTAN1	Spectrin alpha chain, non-erythrocytic 1 (Alpha-II spectrin) (Fodrin alpha chain) (Spectrin, non-erythroid alpha subunit)	0.834769	---	---	---	Y	---
NSP2~Q13813	NSP2	Q13813	SPTAN1	Spectrin alpha chain, non-erythrocytic 1 (Alpha-II spectrin) (Fodrin alpha chain) (Spectrin, non-erythroid alpha subunit)	0.691166	Y	0.53	---	Y	---
NSP5~Q13813	NSP5	Q13813	SPTAN1	Spectrin alpha chain, non-erythrocytic 1 (Alpha-II spectrin) (Fodrin alpha chain) (Spectrin, non-erythroid alpha subunit)	0.740664	---	---	---	Y	---
NSP16~Q13813	NSP16	Q13813	SPTAN1	Spectrin alpha chain, non-erythrocytic 1 (Alpha-II spectrin) (Fodrin alpha chain) (Spectrin, non-erythroid alpha subunit)	0.745345	---	---	---	Y	---
ORF3A~Q13813	ORF3A	Q13813	SPTAN1	Spectrin alpha chain, non-erythrocytic 1 (Alpha-II spectrin) (Fodrin alpha chain) (Spectrin, non-erythroid alpha subunit)	0.689156	---	---	---	Y	---
ORF3B~Q13813	ORF3B	Q13813	SPTAN1	Spectrin alpha chain, non-erythrocytic 1 (Alpha-II spectrin) (Fodrin alpha chain) (Spectrin, non-erythroid alpha subunit)	0.611103	Y	0.588087	---	Y	Y
ORF14~Q13813	ORF14	Q13813	SPTAN1	Spectrin alpha chain, non-erythrocytic 1 (Alpha-II spectrin) (Fodrin alpha chain) (Spectrin, non-erythroid alpha subunit)	0.719863	---	---	---	---	Y
N~P17342	N	P17342	NPR3	Atrial natriuretic peptide receptor 3 (Atrial natriuretic peptide clearance receptor) (Atrial natriuretic peptide receptor type C) (ANP-C) (ANPR-C) (NPR-C)	0.703821	---	---	---	---	Y
S~P17342	S	P17342	NPR3	Atrial natriuretic peptide receptor 3 (Atrial natriuretic peptide clearance receptor) (Atrial natriuretic peptide receptor type C) (ANP-C) (ANPR-C) (NPR-C)	0.629956	---	---	---	---	Y
NSP12~P17342	NSP12	P17342	NPR3	Atrial natriuretic peptide receptor 3 (Atrial natriuretic peptide clearance receptor) (Atrial natriuretic peptide receptor type C) (ANP-C) (ANPR-C) (NPR-C)	0.79839	---	---	---	---	Y
NSP2~P17342	NSP2	P17342	NPR3	Atrial natriuretic peptide receptor 3 (Atrial natriuretic peptide clearance receptor) (Atrial natriuretic peptide receptor type C) (ANP-C) (ANPR-C) (NPR-C)	0.786989	---	---	---	---	Y
NSP5~P17342	NSP5	P17342	NPR3	Atrial natriuretic peptide receptor 3 (Atrial natriuretic peptide clearance receptor) (Atrial natriuretic peptide receptor type C) (ANP-C) (ANPR-C) (NPR-C)	0.72715	---	---	---	---	Y
NSP16~P17342	NSP16	P17342	NPR3	Atrial natriuretic peptide receptor 3 (Atrial natriuretic peptide clearance receptor) (Atrial natriuretic peptide receptor type C) (ANP-C) (ANPR-C) (NPR-C)	0.723058	---	---	---	---	---
ORF3A~P17342	ORF3A	P17342	NPR3	Atrial natriuretic peptide receptor 3 (Atrial natriuretic peptide clearance receptor) (Atrial natriuretic peptide receptor type C) (ANP-C) (ANPR-C) (NPR-C)	0.647994	---	---	---	---	---
ORF14~P17342	ORF14	P17342	NPR3	Atrial natriuretic peptide receptor 3 (Atrial natriuretic peptide clearance receptor) (Atrial natriuretic peptide receptor type C) (ANP-C) (ANPR-C) (NPR-C)	0.719396	---	---	---	---	---
N~Q9HC29	N	Q9HC29	NOD2	Nucleotide-binding oligomerization domain-containing protein 2 (Caspase recruitment domain-containing protein 15) (Inflammatory bowel disease protein 1)	0.74727	---	---	---	---	---
S~Q9HC29	S	Q9HC29	NOD2	Nucleotide-binding oligomerization domain-containing protein 2 (Caspase recruitment domain-containing protein 15) (Inflammatory bowel disease protein 1)	0.629251	---	---	---	---	---
NSP12~Q9HC29	NSP12	Q9HC29	NOD2	Nucleotide-binding oligomerization domain-containing protein 2 (Caspase recruitment domain-containing protein 15) (Inflammatory bowel disease protein 1)	0.820758	---	---	---	---	---
NSP2~Q9HC29	NSP2	Q9HC29	NOD2	Nucleotide-binding oligomerization domain-containing protein 2 (Caspase recruitment domain-containing protein 15) (Inflammatory bowel disease protein 1)	0.790677	---	---	---	---	---
NSP5~Q9HC29	NSP5	Q9HC29	NOD2	Nucleotide-binding oligomerization domain-containing protein 2 (Caspase recruitment domain-containing protein 15) (Inflammatory bowel disease protein 1)	0.743716	---	---	---	---	---
NSP16~Q9HC29	NSP16	Q9HC29	NOD2	Nucleotide-binding oligomerization domain-containing protein 2 (Caspase recruitment domain-containing protein 15) (Inflammatory bowel disease protein 1)	0.72502	---	---	---	---	---
ORF3A~Q9HC29	ORF3A	Q9HC29	NOD2	Nucleotide-binding oligomerization domain-containing protein 2 (Caspase recruitment domain-containing protein 15) (Inflammatory bowel disease protein 1)	0.659374	---	---	---	---	---
ORF14~Q9HC29	ORF14	Q9HC29	NOD2	Nucleotide-binding oligomerization domain-containing protein 2 (Caspase recruitment domain-containing protein 15) (Inflammatory bowel disease protein 1)	0.737339	---	---	---	---	---
N~Q9UKX3	N	Q9UKX3	MYH13	Myosin-13 (Myosin heavy chain 13) (Myosin heavy chain, skeletal muscle, extraocular) (MyHC-EO) (Myosin heavy chain, skeletal muscle, laryngeal) (MyHC-IIL) (Superfast myosin)	0.705172	---	---	---	---	---
S~Q9UKX3	S	Q9UKX3	MYH13	Myosin-13 (Myosin heavy chain 13) (Myosin heavy chain, skeletal muscle, extraocular) (MyHC-EO) (Myosin heavy chain, skeletal muscle, laryngeal) (MyHC-IIL) (Superfast myosin)	0.630353	---	---	---	---	---
NSP12~Q9UKX3	NSP12	Q9UKX3	MYH13	Myosin-13 (Myosin heavy chain 13) (Myosin heavy chain, skeletal muscle, extraocular) (MyHC-EO) (Myosin heavy chain, skeletal muscle, laryngeal) (MyHC-IIL) (Superfast myosin)	0.830726	---	---	---	---	---
NSP5~Q9UKX3	NSP5	Q9UKX3	MYH13	Myosin-13 (Myosin heavy chain 13) (Myosin heavy chain, skeletal muscle, extraocular) (MyHC-EO) (Myosin heavy chain, skeletal muscle, laryngeal) (MyHC-IIL) (Superfast myosin)	0.729903	---	---	---	---	---
NSP16~Q9UKX3	NSP16	Q9UKX3	MYH13	Myosin-13 (Myosin heavy chain 13) (Myosin heavy chain, skeletal muscle, extraocular) (MyHC-EO) (Myosin heavy chain, skeletal muscle, laryngeal) (MyHC-IIL) (Superfast myosin)	0.733859	---	---	---	---	---
ORF3A~Q9UKX3	ORF3A	Q9UKX3	MYH13	Myosin-13 (Myosin heavy chain 13) (Myosin heavy chain, skeletal muscle, extraocular) (MyHC-EO) (Myosin heavy chain, skeletal muscle, laryngeal) (MyHC-IIL) (Superfast myosin)	0.667084	---	---	---	---	---
ORF14~Q9UKX3	ORF14	Q9UKX3	MYH13	Myosin-13 (Myosin heavy chain 13) (Myosin heavy chain, skeletal muscle, extraocular) (MyHC-EO) (Myosin heavy chain, skeletal muscle, laryngeal) (MyHC-IIL) (Superfast myosin)	0.701434	---	---	---	Y	---
N~Q96C86	N	Q96C86	DCPS	m7GpppX diphosphatase (EC 3.6.1.59) (DCS-1) (Decapping scavenger enzyme) (Hint-related 7meGMP-directed hydrolase) (Histidine triad nucleotide-binding protein 5) (Histidine triad protein member 5) (HINT-5) (Scavenger mRNA-decapping enzyme DcpS)	0.734789	---	---	---	Y	---
S~Q96C86	S	Q96C86	DCPS	m7GpppX diphosphatase (EC 3.6.1.59) (DCS-1) (Decapping scavenger enzyme) (Hint-related 7meGMP-directed hydrolase) (Histidine triad nucleotide-binding protein 5) (Histidine triad protein member 5) (HINT-5) (Scavenger mRNA-decapping enzyme DcpS)	0.628012	---	---	---	Y	---
NSP12~Q96C86	NSP12	Q96C86	DCPS	m7GpppX diphosphatase (EC 3.6.1.59) (DCS-1) (Decapping scavenger enzyme) (Hint-related 7meGMP-directed hydrolase) (Histidine triad nucleotide-binding protein 5) (Histidine triad protein member 5) (HINT-5) (Scavenger mRNA-decapping enzyme DcpS)	0.814581	---	---	---	Y	---
NSP2~Q96C86	NSP2	Q96C86	DCPS	m7GpppX diphosphatase (EC 3.6.1.59) (DCS-1) (Decapping scavenger enzyme) (Hint-related 7meGMP-directed hydrolase) (Histidine triad nucleotide-binding protein 5) (Histidine triad protein member 5) (HINT-5) (Scavenger mRNA-decapping enzyme DcpS)	0.742791	---	---	---	Y	---
NSP5~Q96C86	NSP5	Q96C86	DCPS	m7GpppX diphosphatase (EC 3.6.1.59) (DCS-1) (Decapping scavenger enzyme) (Hint-related 7meGMP-directed hydrolase) (Histidine triad nucleotide-binding protein 5) (Histidine triad protein member 5) (HINT-5) (Scavenger mRNA-decapping enzyme DcpS)	0.743278	---	---	---	Y	---
NSP16~Q96C86	NSP16	Q96C86	DCPS	m7GpppX diphosphatase (EC 3.6.1.59) (DCS-1) (Decapping scavenger enzyme) (Hint-related 7meGMP-directed hydrolase) (Histidine triad nucleotide-binding protein 5) (Histidine triad protein member 5) (HINT-5) (Scavenger mRNA-decapping enzyme DcpS)	0.720673	---	---	---	Y	---
ORF3A~Q96C86	ORF3A	Q96C86	DCPS	m7GpppX diphosphatase (EC 3.6.1.59) (DCS-1) (Decapping scavenger enzyme) (Hint-related 7meGMP-directed hydrolase) (Histidine triad nucleotide-binding protein 5) (Histidine triad protein member 5) (HINT-5) (Scavenger mRNA-decapping enzyme DcpS)	0.671267	---	---	---	Y	---
ORF14~Q96C86	ORF14	Q96C86	DCPS	m7GpppX diphosphatase (EC 3.6.1.59) (DCS-1) (Decapping scavenger enzyme) (Hint-related 7meGMP-directed hydrolase) (Histidine triad nucleotide-binding protein 5) (Histidine triad protein member 5) (HINT-5) (Scavenger mRNA-decapping enzyme DcpS)	0.71173	---	---	---	---	---
N~Q9NVE7	N	Q9NVE7	PANK4	4'-phosphopantetheine phosphatase (EC 3.1.3.-) (Inactive pantothenic acid kinase 4) (hPanK4)	0.753558	---	---	---	---	---
S~Q9NVE7	S	Q9NVE7	PANK4	4'-phosphopantetheine phosphatase (EC 3.1.3.-) (Inactive pantothenic acid kinase 4) (hPanK4)	0.639023	---	---	---	---	---
NSP12~Q9NVE7	NSP12	Q9NVE7	PANK4	4'-phosphopantetheine phosphatase (EC 3.1.3.-) (Inactive pantothenic acid kinase 4) (hPanK4)	0.807329	---	---	---	---	---
NSP2~Q9NVE7	NSP2	Q9NVE7	PANK4	4'-phosphopantetheine phosphatase (EC 3.1.3.-) (Inactive pantothenic acid kinase 4) (hPanK4)	0.814657	---	---	---	---	Y
NSP5~Q9NVE7	NSP5	Q9NVE7	PANK4	4'-phosphopantetheine phosphatase (EC 3.1.3.-) (Inactive pantothenic acid kinase 4) (hPanK4)	0.724227	---	---	---	---	---
NSP16~Q9NVE7	NSP16	Q9NVE7	PANK4	4'-phosphopantetheine phosphatase (EC 3.1.3.-) (Inactive pantothenic acid kinase 4) (hPanK4)	0.722069	---	---	---	---	Y
ORF3A~Q9NVE7	ORF3A	Q9NVE7	PANK4	4'-phosphopantetheine phosphatase (EC 3.1.3.-) (Inactive pantothenic acid kinase 4) (hPanK4)	0.667379	---	---	---	---	Y
ORF14~Q9NVE7	ORF14	Q9NVE7	PANK4	4'-phosphopantetheine phosphatase (EC 3.1.3.-) (Inactive pantothenic acid kinase 4) (hPanK4)	0.735794	---	---	---	Y	Y
N~Q7Z7A1	N	Q7Z7A1	CNTRL	Centriolin (Centrosomal protein 1) (Centrosomal protein of 110 kDa) (Cep110)	0.698216	---	---	---	Y	Y
S~Q7Z7A1	S	Q7Z7A1	CNTRL	Centriolin (Centrosomal protein 1) (Centrosomal protein of 110 kDa) (Cep110)	0.62461	---	---	---	Y	---
NSP12~Q7Z7A1	NSP12	Q7Z7A1	CNTRL	Centriolin (Centrosomal protein 1) (Centrosomal protein of 110 kDa) (Cep110)	0.806837	---	---	---	Y	---
NSP5~Q7Z7A1	NSP5	Q7Z7A1	CNTRL	Centriolin (Centrosomal protein 1) (Centrosomal protein of 110 kDa) (Cep110)	0.721102	---	---	---	Y	---
NSP16~Q7Z7A1	NSP16	Q7Z7A1	CNTRL	Centriolin (Centrosomal protein 1) (Centrosomal protein of 110 kDa) (Cep110)	0.713223	---	---	---	Y	Y
ORF3A~Q7Z7A1	ORF3A	Q7Z7A1	CNTRL	Centriolin (Centrosomal protein 1) (Centrosomal protein of 110 kDa) (Cep110)	0.658991	---	---	---	Y	Y
ORF3B~Q7Z7A1	ORF3B	Q7Z7A1	CNTRL	Centriolin (Centrosomal protein 1) (Centrosomal protein of 110 kDa) (Cep110)	0.605863	---	---	---	Y	Y
ORF14~Q7Z7A1	ORF14	Q7Z7A1	CNTRL	Centriolin (Centrosomal protein 1) (Centrosomal protein of 110 kDa) (Cep110)	0.680468	---	---	---	---	---
N~O14764	N	O14764	GABRD	Gamma-aminobutyric acid receptor subunit delta (GABA(A) receptor subunit delta)	0.678305	---	---	---	---	---
NSP12~O14764	NSP12	O14764	GABRD	Gamma-aminobutyric acid receptor subunit delta (GABA(A) receptor subunit delta)	0.792346	---	---	---	---	---
NSP2~O14764	NSP2	O14764	GABRD	Gamma-aminobutyric acid receptor subunit delta (GABA(A) receptor subunit delta)	0.797649	---	---	---	---	---
NSP5~O14764	NSP5	O14764	GABRD	Gamma-aminobutyric acid receptor subunit delta (GABA(A) receptor subunit delta)	0.707541	---	---	---	---	---
NSP16~O14764	NSP16	O14764	GABRD	Gamma-aminobutyric acid receptor subunit delta (GABA(A) receptor subunit delta)	0.696414	---	---	---	---	---
ORF3A~O14764	ORF3A	O14764	GABRD	Gamma-aminobutyric acid receptor subunit delta (GABA(A) receptor subunit delta)	0.605126	---	---	---	---	---
ORF14~O14764	ORF14	O14764	GABRD	Gamma-aminobutyric acid receptor subunit delta (GABA(A) receptor subunit delta)	0.703305	---	---	---	---	---
N~Q9UBQ7	N	Q9UBQ7	GRHPR	Glyoxylate reductase/hydroxypyruvate reductase (EC 1.1.1.79) (EC 1.1.1.81)	0.735089	---	---	---	---	---
S~Q9UBQ7	S	Q9UBQ7	GRHPR	Glyoxylate reductase/hydroxypyruvate reductase (EC 1.1.1.79) (EC 1.1.1.81)	0.611236	---	---	---	---	---
NSP12~Q9UBQ7	NSP12	Q9UBQ7	GRHPR	Glyoxylate reductase/hydroxypyruvate reductase (EC 1.1.1.79) (EC 1.1.1.81)	0.806474	---	---	---	---	---
NSP2~Q9UBQ7	NSP2	Q9UBQ7	GRHPR	Glyoxylate reductase/hydroxypyruvate reductase (EC 1.1.1.79) (EC 1.1.1.81)	0.754684	Y	0.5	---	---	---
NSP5~Q9UBQ7	NSP5	Q9UBQ7	GRHPR	Glyoxylate reductase/hydroxypyruvate reductase (EC 1.1.1.79) (EC 1.1.1.81)	0.733086	Y	0.599395	---	---	---
NSP16~Q9UBQ7	NSP16	Q9UBQ7	GRHPR	Glyoxylate reductase/hydroxypyruvate reductase (EC 1.1.1.79) (EC 1.1.1.81)	0.696619	---	---	---	---	Y
ORF3A~Q9UBQ7	ORF3A	Q9UBQ7	GRHPR	Glyoxylate reductase/hydroxypyruvate reductase (EC 1.1.1.79) (EC 1.1.1.81)	0.639382	---	---	---	---	---
ORF14~Q9UBQ7	ORF14	Q9UBQ7	GRHPR	Glyoxylate reductase/hydroxypyruvate reductase (EC 1.1.1.79) (EC 1.1.1.81)	0.728583	---	---	---	---	Y
N~Q5SGD2	N	Q5SGD2	PPM1L	Protein phosphatase 1L (EC 3.1.3.16) (Protein phosphatase 1-like) (Protein phosphatase 2C isoform epsilon) (PP2C-epsilon)	0.728104	---	---	---	---	---
S~Q5SGD2	S	Q5SGD2	PPM1L	Protein phosphatase 1L (EC 3.1.3.16) (Protein phosphatase 1-like) (Protein phosphatase 2C isoform epsilon) (PP2C-epsilon)	0.61865	---	---	---	---	Y
NSP12~Q5SGD2	NSP12	Q5SGD2	PPM1L	Protein phosphatase 1L (EC 3.1.3.16) (Protein phosphatase 1-like) (Protein phosphatase 2C isoform epsilon) (PP2C-epsilon)	0.803719	---	---	---	---	Y
NSP2~Q5SGD2	NSP2	Q5SGD2	PPM1L	Protein phosphatase 1L (EC 3.1.3.16) (Protein phosphatase 1-like) (Protein phosphatase 2C isoform epsilon) (PP2C-epsilon)	0.789918	---	---	---	---	Y
NSP5~Q5SGD2	NSP5	Q5SGD2	PPM1L	Protein phosphatase 1L (EC 3.1.3.16) (Protein phosphatase 1-like) (Protein phosphatase 2C isoform epsilon) (PP2C-epsilon)	0.7092	---	---	---	---	Y
NSP16~Q5SGD2	NSP16	Q5SGD2	PPM1L	Protein phosphatase 1L (EC 3.1.3.16) (Protein phosphatase 1-like) (Protein phosphatase 2C isoform epsilon) (PP2C-epsilon)	0.710657	---	---	---	---	---
ORF3A~Q5SGD2	ORF3A	Q5SGD2	PPM1L	Protein phosphatase 1L (EC 3.1.3.16) (Protein phosphatase 1-like) (Protein phosphatase 2C isoform epsilon) (PP2C-epsilon)	0.654157	---	---	---	---	---
ORF14~Q5SGD2	ORF14	Q5SGD2	PPM1L	Protein phosphatase 1L (EC 3.1.3.16) (Protein phosphatase 1-like) (Protein phosphatase 2C isoform epsilon) (PP2C-epsilon)	0.720673	---	---	---	---	---
N~P36406	N	P36406	TRIM23	E3 ubiquitin-protein ligase TRIM23 (EC 2.3.2.27) (ADP-ribosylation factor domain-containing protein 1) (GTP-binding protein ARD-1) (RING finger protein 46) (RING-type E3 ubiquitin transferase TRIM23) (Tripartite motif-containing protein 23)	0.739675	---	---	---	---	---
S~P36406	S	P36406	TRIM23	E3 ubiquitin-protein ligase TRIM23 (EC 2.3.2.27) (ADP-ribosylation factor domain-containing protein 1) (GTP-binding protein ARD-1) (RING finger protein 46) (RING-type E3 ubiquitin transferase TRIM23) (Tripartite motif-containing protein 23)	0.628528	---	---	---	---	---
NSP12~P36406	NSP12	P36406	TRIM23	E3 ubiquitin-protein ligase TRIM23 (EC 2.3.2.27) (ADP-ribosylation factor domain-containing protein 1) (GTP-binding protein ARD-1) (RING finger protein 46) (RING-type E3 ubiquitin transferase TRIM23) (Tripartite motif-containing protein 23)	0.807246	---	---	---	---	---
NSP2~P36406	NSP2	P36406	TRIM23	E3 ubiquitin-protein ligase TRIM23 (EC 2.3.2.27) (ADP-ribosylation factor domain-containing protein 1) (GTP-binding protein ARD-1) (RING finger protein 46) (RING-type E3 ubiquitin transferase TRIM23) (Tripartite motif-containing protein 23)	0.760552	---	---	---	---	---
NSP5~P36406	NSP5	P36406	TRIM23	E3 ubiquitin-protein ligase TRIM23 (EC 2.3.2.27) (ADP-ribosylation factor domain-containing protein 1) (GTP-binding protein ARD-1) (RING finger protein 46) (RING-type E3 ubiquitin transferase TRIM23) (Tripartite motif-containing protein 23)	0.734664	---	---	---	---	---
NSP16~P36406	NSP16	P36406	TRIM23	E3 ubiquitin-protein ligase TRIM23 (EC 2.3.2.27) (ADP-ribosylation factor domain-containing protein 1) (GTP-binding protein ARD-1) (RING finger protein 46) (RING-type E3 ubiquitin transferase TRIM23) (Tripartite motif-containing protein 23)	0.684877	---	---	---	---	---
ORF3A~P36406	ORF3A	P36406	TRIM23	E3 ubiquitin-protein ligase TRIM23 (EC 2.3.2.27) (ADP-ribosylation factor domain-containing protein 1) (GTP-binding protein ARD-1) (RING finger protein 46) (RING-type E3 ubiquitin transferase TRIM23) (Tripartite motif-containing protein 23)	0.660516	---	---	---	---	Y
ORF14~P36406	ORF14	P36406	TRIM23	E3 ubiquitin-protein ligase TRIM23 (EC 2.3.2.27) (ADP-ribosylation factor domain-containing protein 1) (GTP-binding protein ARD-1) (RING finger protein 46) (RING-type E3 ubiquitin transferase TRIM23) (Tripartite motif-containing protein 23)	0.713529	---	---	---	---	---
N~Q9P2M7	N	Q9P2M7	CGN	Cingulin	0.704108	---	---	---	---	Y
S~Q9P2M7	S	Q9P2M7	CGN	Cingulin	0.630821	---	---	---	---	Y
NSP12~Q9P2M7	NSP12	Q9P2M7	CGN	Cingulin	0.785278	---	---	---	---	Y
NSP5~Q9P2M7	NSP5	Q9P2M7	CGN	Cingulin	0.718035	---	---	---	---	Y
NSP16~Q9P2M7	NSP16	Q9P2M7	CGN	Cingulin	0.714774	---	---	Y	---	---
ORF3A~Q9P2M7	ORF3A	Q9P2M7	CGN	Cingulin	0.647803	---	---	---	---	---
ORF14~Q9P2M7	ORF14	Q9P2M7	CGN	Cingulin	0.651615	---	---	---	---	---
N~Q96G75	N	Q96G75	RMND5B	E3 ubiquitin-protein transferase RMND5B (EC 2.3.2.27) (Protein RMD5 homolog B)	0.731164	---	---	---	---	Y
S~Q96G75	S	Q96G75	RMND5B	E3 ubiquitin-protein transferase RMND5B (EC 2.3.2.27) (Protein RMD5 homolog B)	0.619021	---	---	---	---	---
NSP12~Q96G75	NSP12	Q96G75	RMND5B	E3 ubiquitin-protein transferase RMND5B (EC 2.3.2.27) (Protein RMD5 homolog B)	0.803544	---	---	---	---	---
NSP2~Q96G75	NSP2	Q96G75	RMND5B	E3 ubiquitin-protein transferase RMND5B (EC 2.3.2.27) (Protein RMD5 homolog B)	0.771992	---	---	---	---	---
NSP5~Q96G75	NSP5	Q96G75	RMND5B	E3 ubiquitin-protein transferase RMND5B (EC 2.3.2.27) (Protein RMD5 homolog B)	0.735585	---	---	---	---	---
NSP16~Q96G75	NSP16	Q96G75	RMND5B	E3 ubiquitin-protein transferase RMND5B (EC 2.3.2.27) (Protein RMD5 homolog B)	0.709415	---	---	---	---	Y
ORF3A~Q96G75	ORF3A	Q96G75	RMND5B	E3 ubiquitin-protein transferase RMND5B (EC 2.3.2.27) (Protein RMD5 homolog B)	0.651531	---	---	---	---	---
ORF14~Q96G75	ORF14	Q96G75	RMND5B	E3 ubiquitin-protein transferase RMND5B (EC 2.3.2.27) (Protein RMD5 homolog B)	0.717331	---	---	---	---	---
N~Q9Y247	N	Q9Y247	FAM50B	Protein FAM50B (Protein XAP-5-like)	0.692536	---	---	---	---	---
S~Q9Y247	S	Q9Y247	FAM50B	Protein FAM50B (Protein XAP-5-like)	0.614514	---	---	---	---	---
NSP12~Q9Y247	NSP12	Q9Y247	FAM50B	Protein FAM50B (Protein XAP-5-like)	0.79578	---	---	---	---	---
NSP2~Q9Y247	NSP2	Q9Y247	FAM50B	Protein FAM50B (Protein XAP-5-like)	0.638519	---	---	---	---	---
NSP5~Q9Y247	NSP5	Q9Y247	FAM50B	Protein FAM50B (Protein XAP-5-like)	0.722753	---	---	---	---	---
NSP16~Q9Y247	NSP16	Q9Y247	FAM50B	Protein FAM50B (Protein XAP-5-like)	0.730644	---	---	---	---	---
ORF3A~Q9Y247	ORF3A	Q9Y247	FAM50B	Protein FAM50B (Protein XAP-5-like)	0.676876	---	---	---	---	---
ORF14~Q9Y247	ORF14	Q9Y247	FAM50B	Protein FAM50B (Protein XAP-5-like)	0.690872	---	---	---	---	---
N~Q9BWS9	N	Q9BWS9	CHID1	Chitinase domain-containing protein 1 (Stabilin-1-interacting chitinase-like protein) (SI-CLP)	0.704428	---	---	---	---	---
S~Q9BWS9	S	Q9BWS9	CHID1	Chitinase domain-containing protein 1 (Stabilin-1-interacting chitinase-like protein) (SI-CLP)	0.614203	---	---	---	---	---
NSP12~Q9BWS9	NSP12	Q9BWS9	CHID1	Chitinase domain-containing protein 1 (Stabilin-1-interacting chitinase-like protein) (SI-CLP)	0.792297	---	---	---	---	---
NSP2~Q9BWS9	NSP2	Q9BWS9	CHID1	Chitinase domain-containing protein 1 (Stabilin-1-interacting chitinase-like protein) (SI-CLP)	0.788733	---	---	---	---	---
NSP5~Q9BWS9	NSP5	Q9BWS9	CHID1	Chitinase domain-containing protein 1 (Stabilin-1-interacting chitinase-like protein) (SI-CLP)	0.718069	---	---	---	---	---
NSP16~Q9BWS9	NSP16	Q9BWS9	CHID1	Chitinase domain-containing protein 1 (Stabilin-1-interacting chitinase-like protein) (SI-CLP)	0.715975	---	---	---	---	---
ORF3A~Q9BWS9	ORF3A	Q9BWS9	CHID1	Chitinase domain-containing protein 1 (Stabilin-1-interacting chitinase-like protein) (SI-CLP)	0.618137	---	---	---	---	---
ORF14~Q9BWS9	ORF14	Q9BWS9	CHID1	Chitinase domain-containing protein 1 (Stabilin-1-interacting chitinase-like protein) (SI-CLP)	0.724035	---	---	---	---	---
N~Q9BZF9	N	Q9BZF9	UACA	Uveal autoantigen with coiled-coil domains and ankyrin repeats	0.688314	---	---	---	---	---
S~Q9BZF9	S	Q9BZF9	UACA	Uveal autoantigen with coiled-coil domains and ankyrin repeats	0.623529	---	---	---	---	---
NSP12~Q9BZF9	NSP12	Q9BZF9	UACA	Uveal autoantigen with coiled-coil domains and ankyrin repeats	0.813833	---	---	---	---	---
NSP5~Q9BZF9	NSP5	Q9BZF9	UACA	Uveal autoantigen with coiled-coil domains and ankyrin repeats	0.726676	---	---	---	---	Y
NSP16~Q9BZF9	NSP16	Q9BZF9	UACA	Uveal autoantigen with coiled-coil domains and ankyrin repeats	0.698275	---	---	---	---	---
ORF3A~Q9BZF9	ORF3A	Q9BZF9	UACA	Uveal autoantigen with coiled-coil domains and ankyrin repeats	0.667087	---	---	---	---	Y
ORF3B~Q9BZF9	ORF3B	Q9BZF9	UACA	Uveal autoantigen with coiled-coil domains and ankyrin repeats	0.615533	---	---	---	---	Y
ORF14~Q9BZF9	ORF14	Q9BZF9	UACA	Uveal autoantigen with coiled-coil domains and ankyrin repeats	0.684181	---	---	---	Y	Y
N~P35579	N	P35579	MYH9	Myosin-9 (Cellular myosin heavy chain, type A) (Myosin heavy chain 9) (Myosin heavy chain, non-muscle IIa) (Non-muscle myosin heavy chain A) (NMMHC-A) (Non-muscle myosin heavy chain IIa) (NMMHC II-a) (NMMHC-IIA)	0.703094	---	---	---	Y	Y
S~P35579	S	P35579	MYH9	Myosin-9 (Cellular myosin heavy chain, type A) (Myosin heavy chain 9) (Myosin heavy chain, non-muscle IIa) (Non-muscle myosin heavy chain A) (NMMHC-A) (Non-muscle myosin heavy chain IIa) (NMMHC II-a) (NMMHC-IIA)	0.626958	---	---	---	Y	---
NSP12~P35579	NSP12	P35579	MYH9	Myosin-9 (Cellular myosin heavy chain, type A) (Myosin heavy chain 9) (Myosin heavy chain, non-muscle IIa) (Non-muscle myosin heavy chain A) (NMMHC-A) (Non-muscle myosin heavy chain IIa) (NMMHC II-a) (NMMHC-IIA)	0.810269	---	---	---	Y	---
NSP5~P35579	NSP5	P35579	MYH9	Myosin-9 (Cellular myosin heavy chain, type A) (Myosin heavy chain 9) (Myosin heavy chain, non-muscle IIa) (Non-muscle myosin heavy chain A) (NMMHC-A) (Non-muscle myosin heavy chain IIa) (NMMHC II-a) (NMMHC-IIA)	0.716218	---	---	---	Y	Y
NSP16~P35579	NSP16	P35579	MYH9	Myosin-9 (Cellular myosin heavy chain, type A) (Myosin heavy chain 9) (Myosin heavy chain, non-muscle IIa) (Non-muscle myosin heavy chain A) (NMMHC-A) (Non-muscle myosin heavy chain IIa) (NMMHC II-a) (NMMHC-IIA)	0.728248	---	---	---	Y	---
ORF3A~P35579	ORF3A	P35579	MYH9	Myosin-9 (Cellular myosin heavy chain, type A) (Myosin heavy chain 9) (Myosin heavy chain, non-muscle IIa) (Non-muscle myosin heavy chain A) (NMMHC-A) (Non-muscle myosin heavy chain IIa) (NMMHC II-a) (NMMHC-IIA)	0.660146	---	---	---	Y	---
ORF3B~P35579	ORF3B	P35579	MYH9	Myosin-9 (Cellular myosin heavy chain, type A) (Myosin heavy chain 9) (Myosin heavy chain, non-muscle IIa) (Non-muscle myosin heavy chain A) (NMMHC-A) (Non-muscle myosin heavy chain IIa) (NMMHC II-a) (NMMHC-IIA)	0.600466	---	---	---	Y	---
ORF14~P35579	ORF14	P35579	MYH9	Myosin-9 (Cellular myosin heavy chain, type A) (Myosin heavy chain 9) (Myosin heavy chain, non-muscle IIa) (Non-muscle myosin heavy chain A) (NMMHC-A) (Non-muscle myosin heavy chain IIa) (NMMHC II-a) (NMMHC-IIA)	0.70227	---	---	---	---	Y
N~Q9Y5W8	N	Q9Y5W8	SNX13	Sorting nexin-13 (RGS domain- and PHOX domain-containing protein) (RGS-PX1)	0.717037	---	---	---	---	---
S~Q9Y5W8	S	Q9Y5W8	SNX13	Sorting nexin-13 (RGS domain- and PHOX domain-containing protein) (RGS-PX1)	0.618722	---	---	---	---	---
NSP12~Q9Y5W8	NSP12	Q9Y5W8	SNX13	Sorting nexin-13 (RGS domain- and PHOX domain-containing protein) (RGS-PX1)	0.809049	---	---	---	---	---
NSP2~Q9Y5W8	NSP2	Q9Y5W8	SNX13	Sorting nexin-13 (RGS domain- and PHOX domain-containing protein) (RGS-PX1)	0.761054	---	---	---	---	---
NSP5~Q9Y5W8	NSP5	Q9Y5W8	SNX13	Sorting nexin-13 (RGS domain- and PHOX domain-containing protein) (RGS-PX1)	0.728141	---	---	---	---	---
NSP16~Q9Y5W8	NSP16	Q9Y5W8	SNX13	Sorting nexin-13 (RGS domain- and PHOX domain-containing protein) (RGS-PX1)	0.719668	---	---	---	---	---
ORF3A~Q9Y5W8	ORF3A	Q9Y5W8	SNX13	Sorting nexin-13 (RGS domain- and PHOX domain-containing protein) (RGS-PX1)	0.643753	---	---	---	---	---
ORF14~Q9Y5W8	ORF14	Q9Y5W8	SNX13	Sorting nexin-13 (RGS domain- and PHOX domain-containing protein) (RGS-PX1)	0.725788	---	---	---	---	---
N~Q8N998	N	Q8N998	CCDC89	Coiled-coil domain-containing protein 89 (Bc8 orange-interacting protein)	0.660432	---	---	---	---	---
NSP12~Q8N998	NSP12	Q8N998	CCDC89	Coiled-coil domain-containing protein 89 (Bc8 orange-interacting protein)	0.785034	---	---	---	---	---
NSP5~Q8N998	NSP5	Q8N998	CCDC89	Coiled-coil domain-containing protein 89 (Bc8 orange-interacting protein)	0.723031	---	---	---	---	---
NSP16~Q8N998	NSP16	Q8N998	CCDC89	Coiled-coil domain-containing protein 89 (Bc8 orange-interacting protein)	0.697245	---	---	---	---	---
ORF3A~Q8N998	ORF3A	Q8N998	CCDC89	Coiled-coil domain-containing protein 89 (Bc8 orange-interacting protein)	0.649316	---	---	---	---	---
ORF14~Q8N998	ORF14	Q8N998	CCDC89	Coiled-coil domain-containing protein 89 (Bc8 orange-interacting protein)	0.674032	---	---	---	---	---
N~Q16739	N	Q16739	UGCG	Ceramide glucosyltransferase (EC 2.4.1.80) (GLCT-1) (Glucosylceramide synthase) (GCS) (UDP-glucose ceramide glucosyltransferase) (UDP-glucose:N-acylsphingosine D-glucosyltransferase)	0.616523	---	---	---	---	---
NSP12~Q16739	NSP12	Q16739	UGCG	Ceramide glucosyltransferase (EC 2.4.1.80) (GLCT-1) (Glucosylceramide synthase) (GCS) (UDP-glucose ceramide glucosyltransferase) (UDP-glucose:N-acylsphingosine D-glucosyltransferase)	0.773384	---	---	---	---	---
NSP2~Q16739	NSP2	Q16739	UGCG	Ceramide glucosyltransferase (EC 2.4.1.80) (GLCT-1) (Glucosylceramide synthase) (GCS) (UDP-glucose ceramide glucosyltransferase) (UDP-glucose:N-acylsphingosine D-glucosyltransferase)	0.798087	---	---	---	---	---
NSP5~Q16739	NSP5	Q16739	UGCG	Ceramide glucosyltransferase (EC 2.4.1.80) (GLCT-1) (Glucosylceramide synthase) (GCS) (UDP-glucose ceramide glucosyltransferase) (UDP-glucose:N-acylsphingosine D-glucosyltransferase)	0.680424	---	---	---	---	---
NSP16~Q16739	NSP16	Q16739	UGCG	Ceramide glucosyltransferase (EC 2.4.1.80) (GLCT-1) (Glucosylceramide synthase) (GCS) (UDP-glucose ceramide glucosyltransferase) (UDP-glucose:N-acylsphingosine D-glucosyltransferase)	0.681878	---	---	---	---	Y
ORF14~Q16739	ORF14	Q16739	UGCG	Ceramide glucosyltransferase (EC 2.4.1.80) (GLCT-1) (Glucosylceramide synthase) (GCS) (UDP-glucose ceramide glucosyltransferase) (UDP-glucose:N-acylsphingosine D-glucosyltransferase)	0.6879	---	---	---	---	Y
N~Q6PGP7	N	Q6PGP7	TTC37	Tetratricopeptide repeat protein 37 (TPR repeat protein 37) (SKI3 homolog) (Ski3) (Tricho-hepatic-enteric syndrome protein) (Thespin)	0.737189	---	---	---	---	Y
S~Q6PGP7	S	Q6PGP7	TTC37	Tetratricopeptide repeat protein 37 (TPR repeat protein 37) (SKI3 homolog) (Ski3) (Tricho-hepatic-enteric syndrome protein) (Thespin)	0.64529	---	---	---	---	Y
NSP12~Q6PGP7	NSP12	Q6PGP7	TTC37	Tetratricopeptide repeat protein 37 (TPR repeat protein 37) (SKI3 homolog) (Ski3) (Tricho-hepatic-enteric syndrome protein) (Thespin)	0.830816	---	---	---	---	Y
NSP2~Q6PGP7	NSP2	Q6PGP7	TTC37	Tetratricopeptide repeat protein 37 (TPR repeat protein 37) (SKI3 homolog) (Ski3) (Tricho-hepatic-enteric syndrome protein) (Thespin)	0.752975	---	---	---	---	Y
NSP5~Q6PGP7	NSP5	Q6PGP7	TTC37	Tetratricopeptide repeat protein 37 (TPR repeat protein 37) (SKI3 homolog) (Ski3) (Tricho-hepatic-enteric syndrome protein) (Thespin)	0.729155	---	---	---	---	Y
NSP16~Q6PGP7	NSP16	Q6PGP7	TTC37	Tetratricopeptide repeat protein 37 (TPR repeat protein 37) (SKI3 homolog) (Ski3) (Tricho-hepatic-enteric syndrome protein) (Thespin)	0.728547	---	---	---	---	---
ORF3A~Q6PGP7	ORF3A	Q6PGP7	TTC37	Tetratricopeptide repeat protein 37 (TPR repeat protein 37) (SKI3 homolog) (Ski3) (Tricho-hepatic-enteric syndrome protein) (Thespin)	0.648007	---	---	---	---	---
ORF14~Q6PGP7	ORF14	Q6PGP7	TTC37	Tetratricopeptide repeat protein 37 (TPR repeat protein 37) (SKI3 homolog) (Ski3) (Tricho-hepatic-enteric syndrome protein) (Thespin)	0.717193	---	---	---	---	---
N~Q8N3Y1	N	Q8N3Y1	FBXW8	F-box/WD repeat-containing protein 8 (F-box and WD-40 domain-containing protein 8) (F-box only protein 29)	0.74165	---	---	---	---	---
S~Q8N3Y1	S	Q8N3Y1	FBXW8	F-box/WD repeat-containing protein 8 (F-box and WD-40 domain-containing protein 8) (F-box only protein 29)	0.640636	---	---	---	---	---
NSP12~Q8N3Y1	NSP12	Q8N3Y1	FBXW8	F-box/WD repeat-containing protein 8 (F-box and WD-40 domain-containing protein 8) (F-box only protein 29)	0.793561	---	---	---	---	---
NSP2~Q8N3Y1	NSP2	Q8N3Y1	FBXW8	F-box/WD repeat-containing protein 8 (F-box and WD-40 domain-containing protein 8) (F-box only protein 29)	0.745672	---	---	---	---	---
NSP5~Q8N3Y1	NSP5	Q8N3Y1	FBXW8	F-box/WD repeat-containing protein 8 (F-box and WD-40 domain-containing protein 8) (F-box only protein 29)	0.73748	---	---	---	---	---
NSP16~Q8N3Y1	NSP16	Q8N3Y1	FBXW8	F-box/WD repeat-containing protein 8 (F-box and WD-40 domain-containing protein 8) (F-box only protein 29)	0.7436	---	---	---	---	---
ORF3A~Q8N3Y1	ORF3A	Q8N3Y1	FBXW8	F-box/WD repeat-containing protein 8 (F-box and WD-40 domain-containing protein 8) (F-box only protein 29)	0.649929	---	---	---	---	---
ORF14~Q8N3Y1	ORF14	Q8N3Y1	FBXW8	F-box/WD repeat-containing protein 8 (F-box and WD-40 domain-containing protein 8) (F-box only protein 29)	0.738799	---	---	---	---	---
N~P09914	N	P09914	IFIT1	Interferon-induced protein with tetratricopeptide repeats 1 (IFIT-1) (Interferon-induced 56 kDa protein) (IFI-56K) (P56)	0.720137	---	---	Y	---	---
S~P09914	S	P09914	IFIT1	Interferon-induced protein with tetratricopeptide repeats 1 (IFIT-1) (Interferon-induced 56 kDa protein) (IFI-56K) (P56)	0.632221	---	---	---	---	---
NSP12~P09914	NSP12	P09914	IFIT1	Interferon-induced protein with tetratricopeptide repeats 1 (IFIT-1) (Interferon-induced 56 kDa protein) (IFI-56K) (P56)	0.812517	---	---	---	---	---
NSP2~P09914	NSP2	P09914	IFIT1	Interferon-induced protein with tetratricopeptide repeats 1 (IFIT-1) (Interferon-induced 56 kDa protein) (IFI-56K) (P56)	0.684381	---	---	Y	---	---
NSP5~P09914	NSP5	P09914	IFIT1	Interferon-induced protein with tetratricopeptide repeats 1 (IFIT-1) (Interferon-induced 56 kDa protein) (IFI-56K) (P56)	0.717031	---	---	---	---	---
NSP16~P09914	NSP16	P09914	IFIT1	Interferon-induced protein with tetratricopeptide repeats 1 (IFIT-1) (Interferon-induced 56 kDa protein) (IFI-56K) (P56)	0.727001	---	---	---	---	---
ORF3A~P09914	ORF3A	P09914	IFIT1	Interferon-induced protein with tetratricopeptide repeats 1 (IFIT-1) (Interferon-induced 56 kDa protein) (IFI-56K) (P56)	0.667217	---	---	---	---	---
ORF14~P09914	ORF14	P09914	IFIT1	Interferon-induced protein with tetratricopeptide repeats 1 (IFIT-1) (Interferon-induced 56 kDa protein) (IFI-56K) (P56)	0.712995	---	---	---	---	---
N~Q9BVI4	N	Q9BVI4	NOC4L	Nucleolar complex protein 4 homolog (NOC4 protein homolog) (NOC4-like protein) (Nucleolar complex-associated protein 4-like protein)	0.729384	---	---	Y	---	---
S~Q9BVI4	S	Q9BVI4	NOC4L	Nucleolar complex protein 4 homolog (NOC4 protein homolog) (NOC4-like protein) (Nucleolar complex-associated protein 4-like protein)	0.618805	---	---	---	---	---
NSP12~Q9BVI4	NSP12	Q9BVI4	NOC4L	Nucleolar complex protein 4 homolog (NOC4 protein homolog) (NOC4-like protein) (Nucleolar complex-associated protein 4-like protein)	0.788011	---	---	---	---	---
NSP2~Q9BVI4	NSP2	Q9BVI4	NOC4L	Nucleolar complex protein 4 homolog (NOC4 protein homolog) (NOC4-like protein) (Nucleolar complex-associated protein 4-like protein)	0.755713	---	---	---	---	---
NSP5~Q9BVI4	NSP5	Q9BVI4	NOC4L	Nucleolar complex protein 4 homolog (NOC4 protein homolog) (NOC4-like protein) (Nucleolar complex-associated protein 4-like protein)	0.73013	---	---	---	---	---
NSP16~Q9BVI4	NSP16	Q9BVI4	NOC4L	Nucleolar complex protein 4 homolog (NOC4 protein homolog) (NOC4-like protein) (Nucleolar complex-associated protein 4-like protein)	0.72737	---	---	---	---	---
ORF3A~Q9BVI4	ORF3A	Q9BVI4	NOC4L	Nucleolar complex protein 4 homolog (NOC4 protein homolog) (NOC4-like protein) (Nucleolar complex-associated protein 4-like protein)	0.624977	---	---	---	---	---
ORF14~Q9BVI4	ORF14	Q9BVI4	NOC4L	Nucleolar complex protein 4 homolog (NOC4 protein homolog) (NOC4-like protein) (Nucleolar complex-associated protein 4-like protein)	0.719058	---	---	Y	---	---
N~Q9Y6H3	N	Q9Y6H3	ATP23	Mitochondrial inner membrane protease ATP23 homolog (EC 3.4.24.-) (Ku70-binding protein 3) (XRCC6-binding protein 1)	0.666911	---	---	---	---	---
NSP12~Q9Y6H3	NSP12	Q9Y6H3	ATP23	Mitochondrial inner membrane protease ATP23 homolog (EC 3.4.24.-) (Ku70-binding protein 3) (XRCC6-binding protein 1)	0.762824	---	---	---	---	---
NSP2~Q9Y6H3	NSP2	Q9Y6H3	ATP23	Mitochondrial inner membrane protease ATP23 homolog (EC 3.4.24.-) (Ku70-binding protein 3) (XRCC6-binding protein 1)	0.633783	---	---	---	---	---
NSP5~Q9Y6H3	NSP5	Q9Y6H3	ATP23	Mitochondrial inner membrane protease ATP23 homolog (EC 3.4.24.-) (Ku70-binding protein 3) (XRCC6-binding protein 1)	0.687341	---	---	---	---	---
NSP16~Q9Y6H3	NSP16	Q9Y6H3	ATP23	Mitochondrial inner membrane protease ATP23 homolog (EC 3.4.24.-) (Ku70-binding protein 3) (XRCC6-binding protein 1)	0.683282	---	---	---	---	---
ORF3A~Q9Y6H3	ORF3A	Q9Y6H3	ATP23	Mitochondrial inner membrane protease ATP23 homolog (EC 3.4.24.-) (Ku70-binding protein 3) (XRCC6-binding protein 1)	0.645907	---	---	---	---	---
ORF14~Q9Y6H3	ORF14	Q9Y6H3	ATP23	Mitochondrial inner membrane protease ATP23 homolog (EC 3.4.24.-) (Ku70-binding protein 3) (XRCC6-binding protein 1)	0.661908	---	---	---	---	---
N~P13686	N	P13686	ACP5	Tartrate-resistant acid phosphatase type 5 (TR-AP) (EC 3.1.3.2) (Tartrate-resistant acid ATPase) (TrATPase) (Type 5 acid phosphatase)	0.698713	---	---	---	---	---
S~P13686	S	P13686	ACP5	Tartrate-resistant acid phosphatase type 5 (TR-AP) (EC 3.1.3.2) (Tartrate-resistant acid ATPase) (TrATPase) (Type 5 acid phosphatase)	0.62533	---	---	---	---	---
NSP12~P13686	NSP12	P13686	ACP5	Tartrate-resistant acid phosphatase type 5 (TR-AP) (EC 3.1.3.2) (Tartrate-resistant acid ATPase) (TrATPase) (Type 5 acid phosphatase)	0.797942	---	---	---	---	---
NSP2~P13686	NSP2	P13686	ACP5	Tartrate-resistant acid phosphatase type 5 (TR-AP) (EC 3.1.3.2) (Tartrate-resistant acid ATPase) (TrATPase) (Type 5 acid phosphatase)	0.777069	---	---	---	---	---
NSP5~P13686	NSP5	P13686	ACP5	Tartrate-resistant acid phosphatase type 5 (TR-AP) (EC 3.1.3.2) (Tartrate-resistant acid ATPase) (TrATPase) (Type 5 acid phosphatase)	0.7236	---	---	---	---	---
NSP16~P13686	NSP16	P13686	ACP5	Tartrate-resistant acid phosphatase type 5 (TR-AP) (EC 3.1.3.2) (Tartrate-resistant acid ATPase) (TrATPase) (Type 5 acid phosphatase)	0.734399	---	---	---	---	---
ORF3A~P13686	ORF3A	P13686	ACP5	Tartrate-resistant acid phosphatase type 5 (TR-AP) (EC 3.1.3.2) (Tartrate-resistant acid ATPase) (TrATPase) (Type 5 acid phosphatase)	0.626315	---	---	---	---	---
ORF14~P13686	ORF14	P13686	ACP5	Tartrate-resistant acid phosphatase type 5 (TR-AP) (EC 3.1.3.2) (Tartrate-resistant acid ATPase) (TrATPase) (Type 5 acid phosphatase)	0.722987	---	---	---	Y	---
N~P61421	N	P61421	ATP6V0D1	V-type proton ATPase subunit d 1 (V-ATPase subunit d 1) (32 kDa accessory protein) (V-ATPase 40 kDa accessory protein) (V-ATPase AC39 subunit) (p39) (Vacuolar proton pump subunit d 1)	0.707208	---	---	---	Y	---
S~P61421	S	P61421	ATP6V0D1	V-type proton ATPase subunit d 1 (V-ATPase subunit d 1) (32 kDa accessory protein) (V-ATPase 40 kDa accessory protein) (V-ATPase AC39 subunit) (p39) (Vacuolar proton pump subunit d 1)	0.613753	---	---	---	Y	---
NSP12~P61421	NSP12	P61421	ATP6V0D1	V-type proton ATPase subunit d 1 (V-ATPase subunit d 1) (32 kDa accessory protein) (V-ATPase 40 kDa accessory protein) (V-ATPase AC39 subunit) (p39) (Vacuolar proton pump subunit d 1)	0.82788	---	---	---	Y	---
NSP2~P61421	NSP2	P61421	ATP6V0D1	V-type proton ATPase subunit d 1 (V-ATPase subunit d 1) (32 kDa accessory protein) (V-ATPase 40 kDa accessory protein) (V-ATPase AC39 subunit) (p39) (Vacuolar proton pump subunit d 1)	0.783258	Y	0.764042	---	Y	---
NSP5~P61421	NSP5	P61421	ATP6V0D1	V-type proton ATPase subunit d 1 (V-ATPase subunit d 1) (32 kDa accessory protein) (V-ATPase 40 kDa accessory protein) (V-ATPase AC39 subunit) (p39) (Vacuolar proton pump subunit d 1)	0.723435	---	---	---	Y	---
NSP16~P61421	NSP16	P61421	ATP6V0D1	V-type proton ATPase subunit d 1 (V-ATPase subunit d 1) (32 kDa accessory protein) (V-ATPase 40 kDa accessory protein) (V-ATPase AC39 subunit) (p39) (Vacuolar proton pump subunit d 1)	0.71778	---	---	---	Y	---
ORF3A~P61421	ORF3A	P61421	ATP6V0D1	V-type proton ATPase subunit d 1 (V-ATPase subunit d 1) (32 kDa accessory protein) (V-ATPase 40 kDa accessory protein) (V-ATPase AC39 subunit) (p39) (Vacuolar proton pump subunit d 1)	0.628689	---	---	---	Y	---
ORF14~P61421	ORF14	P61421	ATP6V0D1	V-type proton ATPase subunit d 1 (V-ATPase subunit d 1) (32 kDa accessory protein) (V-ATPase 40 kDa accessory protein) (V-ATPase AC39 subunit) (p39) (Vacuolar proton pump subunit d 1)	0.726037	---	---	---	Y	---
N~Q8IYI6	N	Q8IYI6	EXOC8	Exocyst complex component 8 (Exocyst complex 84 kDa subunit)	0.757419	---	---	---	Y	Y
S~Q8IYI6	S	Q8IYI6	EXOC8	Exocyst complex component 8 (Exocyst complex 84 kDa subunit)	0.644533	---	---	---	Y	---
NSP12~Q8IYI6	NSP12	Q8IYI6	EXOC8	Exocyst complex component 8 (Exocyst complex 84 kDa subunit)	0.813937	---	---	---	Y	Y
NSP2~Q8IYI6	NSP2	Q8IYI6	EXOC8	Exocyst complex component 8 (Exocyst complex 84 kDa subunit)	0.763634	---	---	---	Y	Y
NSP5~Q8IYI6	NSP5	Q8IYI6	EXOC8	Exocyst complex component 8 (Exocyst complex 84 kDa subunit)	0.729979	---	---	---	Y	Y
NSP16~Q8IYI6	NSP16	Q8IYI6	EXOC8	Exocyst complex component 8 (Exocyst complex 84 kDa subunit)	0.736643	---	---	---	Y	Y
ORF3A~Q8IYI6	ORF3A	Q8IYI6	EXOC8	Exocyst complex component 8 (Exocyst complex 84 kDa subunit)	0.662235	---	---	---	Y	---
ORF14~Q8IYI6	ORF14	Q8IYI6	EXOC8	Exocyst complex component 8 (Exocyst complex 84 kDa subunit)	0.739758	---	---	---	---	---
N~Q15027	N	Q15027	ACAP1	Arf-GAP with coiled-coil, ANK repeat and PH domain-containing protein 1 (Centaurin-beta-1) (Cnt-b1)	0.789055	---	---	---	---	---
S~Q15027	S	Q15027	ACAP1	Arf-GAP with coiled-coil, ANK repeat and PH domain-containing protein 1 (Centaurin-beta-1) (Cnt-b1)	0.657703	---	---	---	---	---
NSP12~Q15027	NSP12	Q15027	ACAP1	Arf-GAP with coiled-coil, ANK repeat and PH domain-containing protein 1 (Centaurin-beta-1) (Cnt-b1)	0.83296	---	---	---	---	---
NSP2~Q15027	NSP2	Q15027	ACAP1	Arf-GAP with coiled-coil, ANK repeat and PH domain-containing protein 1 (Centaurin-beta-1) (Cnt-b1)	0.72392	---	---	---	---	---
NSP5~Q15027	NSP5	Q15027	ACAP1	Arf-GAP with coiled-coil, ANK repeat and PH domain-containing protein 1 (Centaurin-beta-1) (Cnt-b1)	0.734054	---	---	---	---	---
NSP16~Q15027	NSP16	Q15027	ACAP1	Arf-GAP with coiled-coil, ANK repeat and PH domain-containing protein 1 (Centaurin-beta-1) (Cnt-b1)	0.738928	---	---	---	---	---
ORF3A~Q15027	ORF3A	Q15027	ACAP1	Arf-GAP with coiled-coil, ANK repeat and PH domain-containing protein 1 (Centaurin-beta-1) (Cnt-b1)	0.681713	---	---	---	---	---
ORF14~Q15027	ORF14	Q15027	ACAP1	Arf-GAP with coiled-coil, ANK repeat and PH domain-containing protein 1 (Centaurin-beta-1) (Cnt-b1)	0.730447	---	---	---	---	---
N~P02042	N	P02042	HBD	Hemoglobin subunit delta (Delta-globin) (Hemoglobin delta chain)	0.700966	---	---	---	---	---
S~P02042	S	P02042	HBD	Hemoglobin subunit delta (Delta-globin) (Hemoglobin delta chain)	0.614187	---	---	---	---	---
NSP12~P02042	NSP12	P02042	HBD	Hemoglobin subunit delta (Delta-globin) (Hemoglobin delta chain)	0.780878	---	---	---	---	---
NSP2~P02042	NSP2	P02042	HBD	Hemoglobin subunit delta (Delta-globin) (Hemoglobin delta chain)	0.758132	---	---	---	---	---
NSP5~P02042	NSP5	P02042	HBD	Hemoglobin subunit delta (Delta-globin) (Hemoglobin delta chain)	0.72006	---	---	---	---	---
NSP16~P02042	NSP16	P02042	HBD	Hemoglobin subunit delta (Delta-globin) (Hemoglobin delta chain)	0.69172	---	---	---	---	---
ORF3A~P02042	ORF3A	P02042	HBD	Hemoglobin subunit delta (Delta-globin) (Hemoglobin delta chain)	0.625084	---	---	---	---	---
ORF14~P02042	ORF14	P02042	HBD	Hemoglobin subunit delta (Delta-globin) (Hemoglobin delta chain)	0.710089	---	---	---	---	---
N~Q12788	N	Q12788	TBL3	Transducin beta-like protein 3 (WD repeat-containing protein SAZD)	0.734132	---	---	---	---	---
S~Q12788	S	Q12788	TBL3	Transducin beta-like protein 3 (WD repeat-containing protein SAZD)	0.635234	---	---	---	---	Y
NSP12~Q12788	NSP12	Q12788	TBL3	Transducin beta-like protein 3 (WD repeat-containing protein SAZD)	0.81718	---	---	---	---	---
NSP2~Q12788	NSP2	Q12788	TBL3	Transducin beta-like protein 3 (WD repeat-containing protein SAZD)	0.785052	---	---	Y	---	---
NSP5~Q12788	NSP5	Q12788	TBL3	Transducin beta-like protein 3 (WD repeat-containing protein SAZD)	0.741081	---	---	Y	---	---
NSP16~Q12788	NSP16	Q12788	TBL3	Transducin beta-like protein 3 (WD repeat-containing protein SAZD)	0.724982	---	---	---	---	---
ORF3A~Q12788	ORF3A	Q12788	TBL3	Transducin beta-like protein 3 (WD repeat-containing protein SAZD)	0.651222	---	---	Y	---	Y
ORF14~Q12788	ORF14	Q12788	TBL3	Transducin beta-like protein 3 (WD repeat-containing protein SAZD)	0.74139	---	---	Y	---	---
N~Q5EG05	N	Q5EG05	CARD16	Caspase recruitment domain-containing protein 16 (Caspase recruitment domain-only protein 1) (CARD-only protein 1) (Caspase-1 inhibitor COP) (Pseudo interleukin-1 beta converting enzyme) (Pseudo-ICE) (Pseudo-IL1B-converting enzyme)	0.691266	---	---	---	---	---
S~Q5EG05	S	Q5EG05	CARD16	Caspase recruitment domain-containing protein 16 (Caspase recruitment domain-only protein 1) (CARD-only protein 1) (Caspase-1 inhibitor COP) (Pseudo interleukin-1 beta converting enzyme) (Pseudo-ICE) (Pseudo-IL1B-converting enzyme)	0.602781	---	---	---	---	---
NSP12~Q5EG05	NSP12	Q5EG05	CARD16	Caspase recruitment domain-containing protein 16 (Caspase recruitment domain-only protein 1) (CARD-only protein 1) (Caspase-1 inhibitor COP) (Pseudo interleukin-1 beta converting enzyme) (Pseudo-ICE) (Pseudo-IL1B-converting enzyme)	0.807841	---	---	---	---	---
NSP2~Q5EG05	NSP2	Q5EG05	CARD16	Caspase recruitment domain-containing protein 16 (Caspase recruitment domain-only protein 1) (CARD-only protein 1) (Caspase-1 inhibitor COP) (Pseudo interleukin-1 beta converting enzyme) (Pseudo-ICE) (Pseudo-IL1B-converting enzyme)	0.722327	---	---	---	---	---
NSP5~Q5EG05	NSP5	Q5EG05	CARD16	Caspase recruitment domain-containing protein 16 (Caspase recruitment domain-only protein 1) (CARD-only protein 1) (Caspase-1 inhibitor COP) (Pseudo interleukin-1 beta converting enzyme) (Pseudo-ICE) (Pseudo-IL1B-converting enzyme)	0.732185	---	---	---	---	---
NSP16~Q5EG05	NSP16	Q5EG05	CARD16	Caspase recruitment domain-containing protein 16 (Caspase recruitment domain-only protein 1) (CARD-only protein 1) (Caspase-1 inhibitor COP) (Pseudo interleukin-1 beta converting enzyme) (Pseudo-ICE) (Pseudo-IL1B-converting enzyme)	0.697859	---	---	---	---	---
ORF3A~Q5EG05	ORF3A	Q5EG05	CARD16	Caspase recruitment domain-containing protein 16 (Caspase recruitment domain-only protein 1) (CARD-only protein 1) (Caspase-1 inhibitor COP) (Pseudo interleukin-1 beta converting enzyme) (Pseudo-ICE) (Pseudo-IL1B-converting enzyme)	0.637586	---	---	---	---	---
ORF14~Q5EG05	ORF14	Q5EG05	CARD16	Caspase recruitment domain-containing protein 16 (Caspase recruitment domain-only protein 1) (CARD-only protein 1) (Caspase-1 inhibitor COP) (Pseudo interleukin-1 beta converting enzyme) (Pseudo-ICE) (Pseudo-IL1B-converting enzyme)	0.717797	---	---	---	---	---
N~P50053	N	P50053	KHK	Ketohexokinase (EC 2.7.1.3) (Hepatic fructokinase)	0.744721	---	---	---	---	---
S~P50053	S	P50053	KHK	Ketohexokinase (EC 2.7.1.3) (Hepatic fructokinase)	0.643964	---	---	---	---	---
NSP12~P50053	NSP12	P50053	KHK	Ketohexokinase (EC 2.7.1.3) (Hepatic fructokinase)	0.803903	---	---	---	---	---
NSP2~P50053	NSP2	P50053	KHK	Ketohexokinase (EC 2.7.1.3) (Hepatic fructokinase)	0.77998	---	---	---	---	---
NSP5~P50053	NSP5	P50053	KHK	Ketohexokinase (EC 2.7.1.3) (Hepatic fructokinase)	0.731754	---	---	---	---	---
NSP16~P50053	NSP16	P50053	KHK	Ketohexokinase (EC 2.7.1.3) (Hepatic fructokinase)	0.71959	---	---	---	---	---
ORF3A~P50053	ORF3A	P50053	KHK	Ketohexokinase (EC 2.7.1.3) (Hepatic fructokinase)	0.672078	---	---	---	---	---
ORF14~P50053	ORF14	P50053	KHK	Ketohexokinase (EC 2.7.1.3) (Hepatic fructokinase)	0.704785	---	---	---	---	---
N~Q13325	N	Q13325	IFIT5	Interferon-induced protein with tetratricopeptide repeats 5 (IFIT-5) (Interferon-induced 58 kDa protein) (Retinoic acid- and interferon-inducible 58 kDa protein) (P58)	0.727577	---	---	Y	---	---
S~Q13325	S	Q13325	IFIT5	Interferon-induced protein with tetratricopeptide repeats 5 (IFIT-5) (Interferon-induced 58 kDa protein) (Retinoic acid- and interferon-inducible 58 kDa protein) (P58)	0.626738	---	---	---	---	---
NSP12~Q13325	NSP12	Q13325	IFIT5	Interferon-induced protein with tetratricopeptide repeats 5 (IFIT-5) (Interferon-induced 58 kDa protein) (Retinoic acid- and interferon-inducible 58 kDa protein) (P58)	0.826008	---	---	---	---	---
NSP2~Q13325	NSP2	Q13325	IFIT5	Interferon-induced protein with tetratricopeptide repeats 5 (IFIT-5) (Interferon-induced 58 kDa protein) (Retinoic acid- and interferon-inducible 58 kDa protein) (P58)	0.714352	---	---	Y	---	---
NSP5~Q13325	NSP5	Q13325	IFIT5	Interferon-induced protein with tetratricopeptide repeats 5 (IFIT-5) (Interferon-induced 58 kDa protein) (Retinoic acid- and interferon-inducible 58 kDa protein) (P58)	0.712933	---	---	---	---	---
NSP16~Q13325	NSP16	Q13325	IFIT5	Interferon-induced protein with tetratricopeptide repeats 5 (IFIT-5) (Interferon-induced 58 kDa protein) (Retinoic acid- and interferon-inducible 58 kDa protein) (P58)	0.729738	---	---	---	---	---
ORF3A~Q13325	ORF3A	Q13325	IFIT5	Interferon-induced protein with tetratricopeptide repeats 5 (IFIT-5) (Interferon-induced 58 kDa protein) (Retinoic acid- and interferon-inducible 58 kDa protein) (P58)	0.657662	---	---	---	---	---
ORF14~Q13325	ORF14	Q13325	IFIT5	Interferon-induced protein with tetratricopeptide repeats 5 (IFIT-5) (Interferon-induced 58 kDa protein) (Retinoic acid- and interferon-inducible 58 kDa protein) (P58)	0.715011	---	---	---	---	---
N~P02549	N	P02549	SPTA1	Spectrin alpha chain, erythrocytic 1 (Erythroid alpha-spectrin)	0.738503	---	---	---	---	Y
S~P02549	S	P02549	SPTA1	Spectrin alpha chain, erythrocytic 1 (Erythroid alpha-spectrin)	0.649821	---	---	---	---	---
NSP12~P02549	NSP12	P02549	SPTA1	Spectrin alpha chain, erythrocytic 1 (Erythroid alpha-spectrin)	0.822892	---	---	---	---	---
NSP2~P02549	NSP2	P02549	SPTA1	Spectrin alpha chain, erythrocytic 1 (Erythroid alpha-spectrin)	0.717843	---	---	---	---	---
NSP5~P02549	NSP5	P02549	SPTA1	Spectrin alpha chain, erythrocytic 1 (Erythroid alpha-spectrin)	0.741908	---	---	---	---	Y
NSP16~P02549	NSP16	P02549	SPTA1	Spectrin alpha chain, erythrocytic 1 (Erythroid alpha-spectrin)	0.758387	---	---	---	---	---
ORF3A~P02549	ORF3A	P02549	SPTA1	Spectrin alpha chain, erythrocytic 1 (Erythroid alpha-spectrin)	0.673365	---	---	---	---	---
ORF3B~P02549	ORF3B	P02549	SPTA1	Spectrin alpha chain, erythrocytic 1 (Erythroid alpha-spectrin)	0.603502	---	---	---	---	---
ORF14~P02549	ORF14	P02549	SPTA1	Spectrin alpha chain, erythrocytic 1 (Erythroid alpha-spectrin)	0.736045	---	---	---	---	---
N~O15160	N	O15160	POLR1C	DNA-directed RNA polymerases I and III subunit RPAC1 (DNA-directed RNA polymerase I subunit C) (RNA polymerases I and III subunit AC1) (AC40) (DNA-directed RNA polymerases I and III 40 kDa polypeptide) (RPA40) (RPA39) (RPC40)	0.704135	---	---	---	---	---
S~O15160	S	O15160	POLR1C	DNA-directed RNA polymerases I and III subunit RPAC1 (DNA-directed RNA polymerase I subunit C) (RNA polymerases I and III subunit AC1) (AC40) (DNA-directed RNA polymerases I and III 40 kDa polypeptide) (RPA40) (RPA39) (RPC40)	0.605369	---	---	---	---	---
NSP12~O15160	NSP12	O15160	POLR1C	DNA-directed RNA polymerases I and III subunit RPAC1 (DNA-directed RNA polymerase I subunit C) (RNA polymerases I and III subunit AC1) (AC40) (DNA-directed RNA polymerases I and III 40 kDa polypeptide) (RPA40) (RPA39) (RPC40)	0.797308	---	---	---	---	---
NSP2~O15160	NSP2	O15160	POLR1C	DNA-directed RNA polymerases I and III subunit RPAC1 (DNA-directed RNA polymerase I subunit C) (RNA polymerases I and III subunit AC1) (AC40) (DNA-directed RNA polymerases I and III 40 kDa polypeptide) (RPA40) (RPA39) (RPC40)	0.741671	---	---	---	---	---
NSP5~O15160	NSP5	O15160	POLR1C	DNA-directed RNA polymerases I and III subunit RPAC1 (DNA-directed RNA polymerase I subunit C) (RNA polymerases I and III subunit AC1) (AC40) (DNA-directed RNA polymerases I and III 40 kDa polypeptide) (RPA40) (RPA39) (RPC40)	0.708318	---	---	---	---	---
NSP16~O15160	NSP16	O15160	POLR1C	DNA-directed RNA polymerases I and III subunit RPAC1 (DNA-directed RNA polymerase I subunit C) (RNA polymerases I and III subunit AC1) (AC40) (DNA-directed RNA polymerases I and III 40 kDa polypeptide) (RPA40) (RPA39) (RPC40)	0.681163	---	---	---	---	---
ORF3A~O15160	ORF3A	O15160	POLR1C	DNA-directed RNA polymerases I and III subunit RPAC1 (DNA-directed RNA polymerase I subunit C) (RNA polymerases I and III subunit AC1) (AC40) (DNA-directed RNA polymerases I and III 40 kDa polypeptide) (RPA40) (RPA39) (RPC40)	0.647949	---	---	---	---	---
ORF14~O15160	ORF14	O15160	POLR1C	DNA-directed RNA polymerases I and III subunit RPAC1 (DNA-directed RNA polymerase I subunit C) (RNA polymerases I and III subunit AC1) (AC40) (DNA-directed RNA polymerases I and III 40 kDa polypeptide) (RPA40) (RPA39) (RPC40)	0.714528	---	---	---	Y	---
N~P21439	N	P21439	ABCB4	Phosphatidylcholine translocator ABCB4 (EC 7.6.2.1) (ATP-binding cassette sub-family B member 4) (Multidrug resistance protein 3) (P-glycoprotein 3)	0.689949	---	---	---	Y	---
S~P21439	S	P21439	ABCB4	Phosphatidylcholine translocator ABCB4 (EC 7.6.2.1) (ATP-binding cassette sub-family B member 4) (Multidrug resistance protein 3) (P-glycoprotein 3)	0.610607	---	---	---	Y	---
NSP12~P21439	NSP12	P21439	ABCB4	Phosphatidylcholine translocator ABCB4 (EC 7.6.2.1) (ATP-binding cassette sub-family B member 4) (Multidrug resistance protein 3) (P-glycoprotein 3)	0.808408	---	---	---	Y	---
NSP2~P21439	NSP2	P21439	ABCB4	Phosphatidylcholine translocator ABCB4 (EC 7.6.2.1) (ATP-binding cassette sub-family B member 4) (Multidrug resistance protein 3) (P-glycoprotein 3)	0.803619	---	---	---	Y	---
NSP5~P21439	NSP5	P21439	ABCB4	Phosphatidylcholine translocator ABCB4 (EC 7.6.2.1) (ATP-binding cassette sub-family B member 4) (Multidrug resistance protein 3) (P-glycoprotein 3)	0.714761	---	---	---	Y	---
NSP16~P21439	NSP16	P21439	ABCB4	Phosphatidylcholine translocator ABCB4 (EC 7.6.2.1) (ATP-binding cassette sub-family B member 4) (Multidrug resistance protein 3) (P-glycoprotein 3)	0.69528	---	---	---	Y	---
ORF3A~P21439	ORF3A	P21439	ABCB4	Phosphatidylcholine translocator ABCB4 (EC 7.6.2.1) (ATP-binding cassette sub-family B member 4) (Multidrug resistance protein 3) (P-glycoprotein 3)	0.643813	---	---	---	Y	---
ORF14~P21439	ORF14	P21439	ABCB4	Phosphatidylcholine translocator ABCB4 (EC 7.6.2.1) (ATP-binding cassette sub-family B member 4) (Multidrug resistance protein 3) (P-glycoprotein 3)	0.70225	---	---	---	---	---
N~Q96EK5	N	Q96EK5	KIFBP	KIF-binding protein (KIF1-binding protein) (Kinesin family binding protein)	0.726785	---	---	---	---	---
S~Q96EK5	S	Q96EK5	KIFBP	KIF-binding protein (KIF1-binding protein) (Kinesin family binding protein)	0.627234	---	---	---	---	---
NSP12~Q96EK5	NSP12	Q96EK5	KIFBP	KIF-binding protein (KIF1-binding protein) (Kinesin family binding protein)	0.812939	---	---	---	---	---
NSP2~Q96EK5	NSP2	Q96EK5	KIFBP	KIF-binding protein (KIF1-binding protein) (Kinesin family binding protein)	0.751556	---	---	---	---	---
NSP5~Q96EK5	NSP5	Q96EK5	KIFBP	KIF-binding protein (KIF1-binding protein) (Kinesin family binding protein)	0.7348	---	---	---	---	---
NSP16~Q96EK5	NSP16	Q96EK5	KIFBP	KIF-binding protein (KIF1-binding protein) (Kinesin family binding protein)	0.740305	---	---	---	---	---
ORF3A~Q96EK5	ORF3A	Q96EK5	KIFBP	KIF-binding protein (KIF1-binding protein) (Kinesin family binding protein)	0.664861	---	---	---	---	---
ORF14~Q96EK5	ORF14	Q96EK5	KIFBP	KIF-binding protein (KIF1-binding protein) (Kinesin family binding protein)	0.738329	---	---	---	---	---
N~O95347	N	O95347	SMC2	Structural maintenance of chromosomes protein 2 (SMC protein 2) (SMC-2) (Chromosome-associated protein E) (hCAP-E) (XCAP-E homolog)	0.727323	Y	0.617681	---	---	---
S~O95347	S	O95347	SMC2	Structural maintenance of chromosomes protein 2 (SMC protein 2) (SMC-2) (Chromosome-associated protein E) (hCAP-E) (XCAP-E homolog)	0.626423	---	---	---	---	Y
NSP12~O95347	NSP12	O95347	SMC2	Structural maintenance of chromosomes protein 2 (SMC protein 2) (SMC-2) (Chromosome-associated protein E) (hCAP-E) (XCAP-E homolog)	0.834977	---	---	---	---	---
NSP5~O95347	NSP5	O95347	SMC2	Structural maintenance of chromosomes protein 2 (SMC protein 2) (SMC-2) (Chromosome-associated protein E) (hCAP-E) (XCAP-E homolog)	0.758541	Y	0.526706	---	---	Y
NSP16~O95347	NSP16	O95347	SMC2	Structural maintenance of chromosomes protein 2 (SMC protein 2) (SMC-2) (Chromosome-associated protein E) (hCAP-E) (XCAP-E homolog)	0.721519	---	---	---	---	Y
ORF3A~O95347	ORF3A	O95347	SMC2	Structural maintenance of chromosomes protein 2 (SMC protein 2) (SMC-2) (Chromosome-associated protein E) (hCAP-E) (XCAP-E homolog)	0.674351	---	---	---	---	Y
ORF3B~O95347	ORF3B	O95347	SMC2	Structural maintenance of chromosomes protein 2 (SMC protein 2) (SMC-2) (Chromosome-associated protein E) (hCAP-E) (XCAP-E homolog)	0.603321	---	---	---	---	Y
ORF14~O95347	ORF14	O95347	SMC2	Structural maintenance of chromosomes protein 2 (SMC protein 2) (SMC-2) (Chromosome-associated protein E) (hCAP-E) (XCAP-E homolog)	0.71109	---	---	---	---	---
N~Q9H257	N	Q9H257	CARD9	Caspase recruitment domain-containing protein 9 (hCARD9)	0.723979	---	---	---	---	---
S~Q9H257	S	Q9H257	CARD9	Caspase recruitment domain-containing protein 9 (hCARD9)	0.628761	---	---	---	---	---
NSP12~Q9H257	NSP12	Q9H257	CARD9	Caspase recruitment domain-containing protein 9 (hCARD9)	0.809974	---	---	---	---	---
NSP2~Q9H257	NSP2	Q9H257	CARD9	Caspase recruitment domain-containing protein 9 (hCARD9)	0.601727	Y	0.5	---	---	---
NSP5~Q9H257	NSP5	Q9H257	CARD9	Caspase recruitment domain-containing protein 9 (hCARD9)	0.723363	---	---	---	---	---
NSP16~Q9H257	NSP16	Q9H257	CARD9	Caspase recruitment domain-containing protein 9 (hCARD9)	0.715725	---	---	Y	---	---
ORF3A~Q9H257	ORF3A	Q9H257	CARD9	Caspase recruitment domain-containing protein 9 (hCARD9)	0.666532	---	---	---	---	---
ORF14~Q9H257	ORF14	Q9H257	CARD9	Caspase recruitment domain-containing protein 9 (hCARD9)	0.683245	---	---	---	---	---
N~Q9BW83	N	Q9BW83	IFT27	Intraflagellar transport protein 27 homolog (Putative GTP-binding protein RAY-like) (Rab-like protein 4)	0.747029	---	---	---	---	---
S~Q9BW83	S	Q9BW83	IFT27	Intraflagellar transport protein 27 homolog (Putative GTP-binding protein RAY-like) (Rab-like protein 4)	0.637672	---	---	---	---	---
NSP12~Q9BW83	NSP12	Q9BW83	IFT27	Intraflagellar transport protein 27 homolog (Putative GTP-binding protein RAY-like) (Rab-like protein 4)	0.814212	---	---	---	---	---
NSP2~Q9BW83	NSP2	Q9BW83	IFT27	Intraflagellar transport protein 27 homolog (Putative GTP-binding protein RAY-like) (Rab-like protein 4)	0.792644	---	---	---	---	---
NSP5~Q9BW83	NSP5	Q9BW83	IFT27	Intraflagellar transport protein 27 homolog (Putative GTP-binding protein RAY-like) (Rab-like protein 4)	0.729648	---	---	---	---	---
NSP16~Q9BW83	NSP16	Q9BW83	IFT27	Intraflagellar transport protein 27 homolog (Putative GTP-binding protein RAY-like) (Rab-like protein 4)	0.719676	---	---	---	---	---
ORF3A~Q9BW83	ORF3A	Q9BW83	IFT27	Intraflagellar transport protein 27 homolog (Putative GTP-binding protein RAY-like) (Rab-like protein 4)	0.649308	---	---	---	---	---
ORF14~Q9BW83	ORF14	Q9BW83	IFT27	Intraflagellar transport protein 27 homolog (Putative GTP-binding protein RAY-like) (Rab-like protein 4)	0.730294	---	---	---	---	---
N~Q9Y6I8	N	Q9Y6I8	PXMP4	Peroxisomal membrane protein 4 (24 kDa peroxisomal intrinsic membrane protein)	0.620708	---	---	---	---	---
NSP12~Q9Y6I8	NSP12	Q9Y6I8	PXMP4	Peroxisomal membrane protein 4 (24 kDa peroxisomal intrinsic membrane protein)	0.758965	---	---	---	---	---
NSP2~Q9Y6I8	NSP2	Q9Y6I8	PXMP4	Peroxisomal membrane protein 4 (24 kDa peroxisomal intrinsic membrane protein)	0.763623	---	---	---	---	---
NSP5~Q9Y6I8	NSP5	Q9Y6I8	PXMP4	Peroxisomal membrane protein 4 (24 kDa peroxisomal intrinsic membrane protein)	0.677227	---	---	---	---	---
NSP16~Q9Y6I8	NSP16	Q9Y6I8	PXMP4	Peroxisomal membrane protein 4 (24 kDa peroxisomal intrinsic membrane protein)	0.689968	---	---	---	---	---
ORF14~Q9Y6I8	ORF14	Q9Y6I8	PXMP4	Peroxisomal membrane protein 4 (24 kDa peroxisomal intrinsic membrane protein)	0.675064	---	---	---	---	---
N~Q14980	N	Q14980	NUMA1	Nuclear mitotic apparatus protein 1 (Nuclear matrix protein-22) (NMP-22) (Nuclear mitotic apparatus protein) (NuMA protein) (SP-H antigen)	0.689169	Y	0.545124	---	---	---
S~Q14980	S	Q14980	NUMA1	Nuclear mitotic apparatus protein 1 (Nuclear matrix protein-22) (NMP-22) (Nuclear mitotic apparatus protein) (NuMA protein) (SP-H antigen)	0.628578	---	---	---	---	Y
NSP12~Q14980	NSP12	Q14980	NUMA1	Nuclear mitotic apparatus protein 1 (Nuclear matrix protein-22) (NMP-22) (Nuclear mitotic apparatus protein) (NuMA protein) (SP-H antigen)	0.771589	---	---	---	---	---
NSP5~Q14980	NSP5	Q14980	NUMA1	Nuclear mitotic apparatus protein 1 (Nuclear matrix protein-22) (NMP-22) (Nuclear mitotic apparatus protein) (NuMA protein) (SP-H antigen)	0.720694	---	---	---	---	Y
NSP16~Q14980	NSP16	Q14980	NUMA1	Nuclear mitotic apparatus protein 1 (Nuclear matrix protein-22) (NMP-22) (Nuclear mitotic apparatus protein) (NuMA protein) (SP-H antigen)	0.705413	---	---	---	---	Y
ORF3A~Q14980	ORF3A	Q14980	NUMA1	Nuclear mitotic apparatus protein 1 (Nuclear matrix protein-22) (NMP-22) (Nuclear mitotic apparatus protein) (NuMA protein) (SP-H antigen)	0.629242	---	---	---	---	---
ORF14~Q14980	ORF14	Q14980	NUMA1	Nuclear mitotic apparatus protein 1 (Nuclear matrix protein-22) (NMP-22) (Nuclear mitotic apparatus protein) (NuMA protein) (SP-H antigen)	0.653757	---	---	Y	---	---
N~Q96A65	N	Q96A65	EXOC4	Exocyst complex component 4 (Exocyst complex component Sec8)	0.739568	---	---	---	---	---
S~Q96A65	S	Q96A65	EXOC4	Exocyst complex component 4 (Exocyst complex component Sec8)	0.629887	---	---	---	---	Y
NSP12~Q96A65	NSP12	Q96A65	EXOC4	Exocyst complex component 4 (Exocyst complex component Sec8)	0.834564	---	---	Y	---	---
NSP2~Q96A65	NSP2	Q96A65	EXOC4	Exocyst complex component 4 (Exocyst complex component Sec8)	0.776355	Y	0.5	---	---	---
NSP5~Q96A65	NSP5	Q96A65	EXOC4	Exocyst complex component 4 (Exocyst complex component Sec8)	0.735435	---	---	---	---	---
NSP16~Q96A65	NSP16	Q96A65	EXOC4	Exocyst complex component 4 (Exocyst complex component Sec8)	0.701184	---	---	---	---	---
ORF3A~Q96A65	ORF3A	Q96A65	EXOC4	Exocyst complex component 4 (Exocyst complex component Sec8)	0.664915	---	---	Y	---	Y
ORF7B~Q96A65	ORF7B	Q96A65	EXOC4	Exocyst complex component 4 (Exocyst complex component Sec8)	0.605494	---	---	---	---	---
ORF14~Q96A65	ORF14	Q96A65	EXOC4	Exocyst complex component 4 (Exocyst complex component Sec8)	0.726211	---	---	---	---	Y
N~Q9UQE7	N	Q9UQE7	SMC3	Structural maintenance of chromosomes protein 3 (SMC protein 3) (SMC-3) (Basement membrane-associated chondroitin proteoglycan) (Bamacan) (Chondroitin sulfate proteoglycan 6) (Chromosome-associated polypeptide) (hCAP)	0.705252	Y	0.517062	---	---	Y
S~Q9UQE7	S	Q9UQE7	SMC3	Structural maintenance of chromosomes protein 3 (SMC protein 3) (SMC-3) (Basement membrane-associated chondroitin proteoglycan) (Bamacan) (Chondroitin sulfate proteoglycan 6) (Chromosome-associated polypeptide) (hCAP)	0.628156	---	---	---	---	Y
NSP12~Q9UQE7	NSP12	Q9UQE7	SMC3	Structural maintenance of chromosomes protein 3 (SMC protein 3) (SMC-3) (Basement membrane-associated chondroitin proteoglycan) (Bamacan) (Chondroitin sulfate proteoglycan 6) (Chromosome-associated polypeptide) (hCAP)	0.817261	---	---	---	---	Y
NSP5~Q9UQE7	NSP5	Q9UQE7	SMC3	Structural maintenance of chromosomes protein 3 (SMC protein 3) (SMC-3) (Basement membrane-associated chondroitin proteoglycan) (Bamacan) (Chondroitin sulfate proteoglycan 6) (Chromosome-associated polypeptide) (hCAP)	0.727139	Y	0.5	---	---	Y
NSP16~Q9UQE7	NSP16	Q9UQE7	SMC3	Structural maintenance of chromosomes protein 3 (SMC protein 3) (SMC-3) (Basement membrane-associated chondroitin proteoglycan) (Bamacan) (Chondroitin sulfate proteoglycan 6) (Chromosome-associated polypeptide) (hCAP)	0.724532	---	---	---	---	---
ORF3A~Q9UQE7	ORF3A	Q9UQE7	SMC3	Structural maintenance of chromosomes protein 3 (SMC protein 3) (SMC-3) (Basement membrane-associated chondroitin proteoglycan) (Bamacan) (Chondroitin sulfate proteoglycan 6) (Chromosome-associated polypeptide) (hCAP)	0.671156	Y	0.5	---	---	---
ORF14~Q9UQE7	ORF14	Q9UQE7	SMC3	Structural maintenance of chromosomes protein 3 (SMC protein 3) (SMC-3) (Basement membrane-associated chondroitin proteoglycan) (Bamacan) (Chondroitin sulfate proteoglycan 6) (Chromosome-associated polypeptide) (hCAP)	0.702458	---	---	---	---	---
N~Q15080	N	Q15080	NCF4	Neutrophil cytosol factor 4 (NCF-4) (Neutrophil NADPH oxidase factor 4) (SH3 and PX domain-containing protein 4) (p40-phox) (p40phox)	0.723723	---	---	---	---	---
S~Q15080	S	Q15080	NCF4	Neutrophil cytosol factor 4 (NCF-4) (Neutrophil NADPH oxidase factor 4) (SH3 and PX domain-containing protein 4) (p40-phox) (p40phox)	0.607521	---	---	---	---	---
NSP12~Q15080	NSP12	Q15080	NCF4	Neutrophil cytosol factor 4 (NCF-4) (Neutrophil NADPH oxidase factor 4) (SH3 and PX domain-containing protein 4) (p40-phox) (p40phox)	0.778047	---	---	---	---	---
NSP2~Q15080	NSP2	Q15080	NCF4	Neutrophil cytosol factor 4 (NCF-4) (Neutrophil NADPH oxidase factor 4) (SH3 and PX domain-containing protein 4) (p40-phox) (p40phox)	0.761287	---	---	---	---	---
NSP5~Q15080	NSP5	Q15080	NCF4	Neutrophil cytosol factor 4 (NCF-4) (Neutrophil NADPH oxidase factor 4) (SH3 and PX domain-containing protein 4) (p40-phox) (p40phox)	0.704337	---	---	---	---	---
NSP16~Q15080	NSP16	Q15080	NCF4	Neutrophil cytosol factor 4 (NCF-4) (Neutrophil NADPH oxidase factor 4) (SH3 and PX domain-containing protein 4) (p40-phox) (p40phox)	0.722486	---	---	---	---	---
ORF3A~Q15080	ORF3A	Q15080	NCF4	Neutrophil cytosol factor 4 (NCF-4) (Neutrophil NADPH oxidase factor 4) (SH3 and PX domain-containing protein 4) (p40-phox) (p40phox)	0.633238	---	---	---	---	---
ORF14~Q15080	ORF14	Q15080	NCF4	Neutrophil cytosol factor 4 (NCF-4) (Neutrophil NADPH oxidase factor 4) (SH3 and PX domain-containing protein 4) (p40-phox) (p40phox)	0.712652	---	---	---	---	Y
N~Q9Y623	N	Q9Y623	MYH4	Myosin-4 (Myosin heavy chain 2b) (MyHC-2b) (Myosin heavy chain 4) (Myosin heavy chain IIb) (MyHC-IIb) (Myosin heavy chain, skeletal muscle, fetal)	0.704566	---	---	---	---	---
S~Q9Y623	S	Q9Y623	MYH4	Myosin-4 (Myosin heavy chain 2b) (MyHC-2b) (Myosin heavy chain 4) (Myosin heavy chain IIb) (MyHC-IIb) (Myosin heavy chain, skeletal muscle, fetal)	0.623686	---	---	---	---	Y
NSP12~Q9Y623	NSP12	Q9Y623	MYH4	Myosin-4 (Myosin heavy chain 2b) (MyHC-2b) (Myosin heavy chain 4) (Myosin heavy chain IIb) (MyHC-IIb) (Myosin heavy chain, skeletal muscle, fetal)	0.830262	---	---	---	---	Y
NSP5~Q9Y623	NSP5	Q9Y623	MYH4	Myosin-4 (Myosin heavy chain 2b) (MyHC-2b) (Myosin heavy chain 4) (Myosin heavy chain IIb) (MyHC-IIb) (Myosin heavy chain, skeletal muscle, fetal)	0.738325	---	---	---	---	---
NSP16~Q9Y623	NSP16	Q9Y623	MYH4	Myosin-4 (Myosin heavy chain 2b) (MyHC-2b) (Myosin heavy chain 4) (Myosin heavy chain IIb) (MyHC-IIb) (Myosin heavy chain, skeletal muscle, fetal)	0.731793	---	---	---	---	---
ORF3A~Q9Y623	ORF3A	Q9Y623	MYH4	Myosin-4 (Myosin heavy chain 2b) (MyHC-2b) (Myosin heavy chain 4) (Myosin heavy chain IIb) (MyHC-IIb) (Myosin heavy chain, skeletal muscle, fetal)	0.658474	---	---	---	---	---
ORF3B~Q9Y623	ORF3B	Q9Y623	MYH4	Myosin-4 (Myosin heavy chain 2b) (MyHC-2b) (Myosin heavy chain 4) (Myosin heavy chain IIb) (MyHC-IIb) (Myosin heavy chain, skeletal muscle, fetal)	0.601795	---	---	---	---	---
ORF14~Q9Y623	ORF14	Q9Y623	MYH4	Myosin-4 (Myosin heavy chain 2b) (MyHC-2b) (Myosin heavy chain 4) (Myosin heavy chain IIb) (MyHC-IIb) (Myosin heavy chain, skeletal muscle, fetal)	0.706813	---	---	---	---	---
N~P25786	N	P25786	PSMA1	Proteasome subunit alpha type-1 (30 kDa prosomal protein) (PROS-30) (Macropain subunit C2) (Multicatalytic endopeptidase complex subunit C2) (Proteasome component C2) (Proteasome nu chain)	0.730419	---	---	---	---	---
S~P25786	S	P25786	PSMA1	Proteasome subunit alpha type-1 (30 kDa prosomal protein) (PROS-30) (Macropain subunit C2) (Multicatalytic endopeptidase complex subunit C2) (Proteasome component C2) (Proteasome nu chain)	0.624978	---	---	---	---	---
NSP12~P25786	NSP12	P25786	PSMA1	Proteasome subunit alpha type-1 (30 kDa prosomal protein) (PROS-30) (Macropain subunit C2) (Multicatalytic endopeptidase complex subunit C2) (Proteasome component C2) (Proteasome nu chain)	0.800075	---	---	---	---	---
NSP2~P25786	NSP2	P25786	PSMA1	Proteasome subunit alpha type-1 (30 kDa prosomal protein) (PROS-30) (Macropain subunit C2) (Multicatalytic endopeptidase complex subunit C2) (Proteasome component C2) (Proteasome nu chain)	0.718745	---	---	---	---	---
NSP5~P25786	NSP5	P25786	PSMA1	Proteasome subunit alpha type-1 (30 kDa prosomal protein) (PROS-30) (Macropain subunit C2) (Multicatalytic endopeptidase complex subunit C2) (Proteasome component C2) (Proteasome nu chain)	0.736884	---	---	---	---	Y
NSP16~P25786	NSP16	P25786	PSMA1	Proteasome subunit alpha type-1 (30 kDa prosomal protein) (PROS-30) (Macropain subunit C2) (Multicatalytic endopeptidase complex subunit C2) (Proteasome component C2) (Proteasome nu chain)	0.713059	---	---	---	---	---
ORF3A~P25786	ORF3A	P25786	PSMA1	Proteasome subunit alpha type-1 (30 kDa prosomal protein) (PROS-30) (Macropain subunit C2) (Multicatalytic endopeptidase complex subunit C2) (Proteasome component C2) (Proteasome nu chain)	0.675249	---	---	---	---	---
ORF14~P25786	ORF14	P25786	PSMA1	Proteasome subunit alpha type-1 (30 kDa prosomal protein) (PROS-30) (Macropain subunit C2) (Multicatalytic endopeptidase complex subunit C2) (Proteasome component C2) (Proteasome nu chain)	0.724042	---	---	---	---	---
N~O15460	N	O15460	P4HA2	Prolyl 4-hydroxylase subunit alpha-2 (4-PH alpha-2) (EC 1.14.11.2) (Procollagen-proline,2-oxoglutarate-4-dioxygenase subunit alpha-2)	0.733625	---	---	---	---	---
S~O15460	S	O15460	P4HA2	Prolyl 4-hydroxylase subunit alpha-2 (4-PH alpha-2) (EC 1.14.11.2) (Procollagen-proline,2-oxoglutarate-4-dioxygenase subunit alpha-2)	0.641125	---	---	---	---	Y
NSP12~O15460	NSP12	O15460	P4HA2	Prolyl 4-hydroxylase subunit alpha-2 (4-PH alpha-2) (EC 1.14.11.2) (Procollagen-proline,2-oxoglutarate-4-dioxygenase subunit alpha-2)	0.801694	---	---	---	---	---
NSP2~O15460	NSP2	O15460	P4HA2	Prolyl 4-hydroxylase subunit alpha-2 (4-PH alpha-2) (EC 1.14.11.2) (Procollagen-proline,2-oxoglutarate-4-dioxygenase subunit alpha-2)	0.770284	---	---	---	---	---
NSP5~O15460	NSP5	O15460	P4HA2	Prolyl 4-hydroxylase subunit alpha-2 (4-PH alpha-2) (EC 1.14.11.2) (Procollagen-proline,2-oxoglutarate-4-dioxygenase subunit alpha-2)	0.727193	---	---	---	---	---
NSP16~O15460	NSP16	O15460	P4HA2	Prolyl 4-hydroxylase subunit alpha-2 (4-PH alpha-2) (EC 1.14.11.2) (Procollagen-proline,2-oxoglutarate-4-dioxygenase subunit alpha-2)	0.744459	---	---	---	---	---
ORF3A~O15460	ORF3A	O15460	P4HA2	Prolyl 4-hydroxylase subunit alpha-2 (4-PH alpha-2) (EC 1.14.11.2) (Procollagen-proline,2-oxoglutarate-4-dioxygenase subunit alpha-2)	0.633236	---	---	---	---	---
ORF14~O15460	ORF14	O15460	P4HA2	Prolyl 4-hydroxylase subunit alpha-2 (4-PH alpha-2) (EC 1.14.11.2) (Procollagen-proline,2-oxoglutarate-4-dioxygenase subunit alpha-2)	0.743381	---	---	---	---	---
N~O14777	N	O14777	NDC80	Kinetochore protein NDC80 homolog (Highly expressed in cancer protein) (Kinetochore protein Hec1) (HsHec1) (Kinetochore-associated protein 2) (Retinoblastoma-associated protein HEC)	0.721112	---	---	---	---	---
S~O14777	S	O14777	NDC80	Kinetochore protein NDC80 homolog (Highly expressed in cancer protein) (Kinetochore protein Hec1) (HsHec1) (Kinetochore-associated protein 2) (Retinoblastoma-associated protein HEC)	0.64035	---	---	---	---	---
NSP12~O14777	NSP12	O14777	NDC80	Kinetochore protein NDC80 homolog (Highly expressed in cancer protein) (Kinetochore protein Hec1) (HsHec1) (Kinetochore-associated protein 2) (Retinoblastoma-associated protein HEC)	0.819991	---	---	---	---	---
NSP2~O14777	NSP2	O14777	NDC80	Kinetochore protein NDC80 homolog (Highly expressed in cancer protein) (Kinetochore protein Hec1) (HsHec1) (Kinetochore-associated protein 2) (Retinoblastoma-associated protein HEC)	0.625673	---	---	Y	---	---
NSP5~O14777	NSP5	O14777	NDC80	Kinetochore protein NDC80 homolog (Highly expressed in cancer protein) (Kinetochore protein Hec1) (HsHec1) (Kinetochore-associated protein 2) (Retinoblastoma-associated protein HEC)	0.715963	---	---	---	---	---
NSP16~O14777	NSP16	O14777	NDC80	Kinetochore protein NDC80 homolog (Highly expressed in cancer protein) (Kinetochore protein Hec1) (HsHec1) (Kinetochore-associated protein 2) (Retinoblastoma-associated protein HEC)	0.730939	---	---	Y	---	---
ORF3A~O14777	ORF3A	O14777	NDC80	Kinetochore protein NDC80 homolog (Highly expressed in cancer protein) (Kinetochore protein Hec1) (HsHec1) (Kinetochore-associated protein 2) (Retinoblastoma-associated protein HEC)	0.659705	---	---	---	---	---
ORF3B~O14777	ORF3B	O14777	NDC80	Kinetochore protein NDC80 homolog (Highly expressed in cancer protein) (Kinetochore protein Hec1) (HsHec1) (Kinetochore-associated protein 2) (Retinoblastoma-associated protein HEC)	0.604979	---	---	---	---	---
ORF14~O14777	ORF14	O14777	NDC80	Kinetochore protein NDC80 homolog (Highly expressed in cancer protein) (Kinetochore protein Hec1) (HsHec1) (Kinetochore-associated protein 2) (Retinoblastoma-associated protein HEC)	0.700956	---	---	---	---	---
N~P29692	N	P29692	EEF1D	Elongation factor 1-delta (EF-1-delta) (Antigen NY-CO-4)	0.772924	---	---	---	---	---
S~P29692	S	P29692	EEF1D	Elongation factor 1-delta (EF-1-delta) (Antigen NY-CO-4)	0.670413	---	---	---	---	---
NSP12~P29692	NSP12	P29692	EEF1D	Elongation factor 1-delta (EF-1-delta) (Antigen NY-CO-4)	0.805315	---	---	---	---	Y
NSP2~P29692	NSP2	P29692	EEF1D	Elongation factor 1-delta (EF-1-delta) (Antigen NY-CO-4)	0.717389	---	---	---	---	---
NSP5~P29692	NSP5	P29692	EEF1D	Elongation factor 1-delta (EF-1-delta) (Antigen NY-CO-4)	0.739923	---	---	---	---	---
NSP16~P29692	NSP16	P29692	EEF1D	Elongation factor 1-delta (EF-1-delta) (Antigen NY-CO-4)	0.747187	---	---	---	---	---
ORF3A~P29692	ORF3A	P29692	EEF1D	Elongation factor 1-delta (EF-1-delta) (Antigen NY-CO-4)	0.699698	---	---	---	---	Y
ORF14~P29692	ORF14	P29692	EEF1D	Elongation factor 1-delta (EF-1-delta) (Antigen NY-CO-4)	0.708971	---	---	---	---	Y
N~Q7L5Y9	N	Q7L5Y9	MAEA	E3 ubiquitin-protein transferase MAEA (EC 2.3.2.27) (Cell proliferation-inducing gene 5 protein) (Erythroblast macrophage protein) (Human lung cancer oncogene 10 protein) (HLC-10) (Macrophage erythroblast attacher) (P44EMLP)	0.703242	---	---	---	---	---
S~Q7L5Y9	S	Q7L5Y9	MAEA	E3 ubiquitin-protein transferase MAEA (EC 2.3.2.27) (Cell proliferation-inducing gene 5 protein) (Erythroblast macrophage protein) (Human lung cancer oncogene 10 protein) (HLC-10) (Macrophage erythroblast attacher) (P44EMLP)	0.608898	---	---	---	---	---
NSP12~Q7L5Y9	NSP12	Q7L5Y9	MAEA	E3 ubiquitin-protein transferase MAEA (EC 2.3.2.27) (Cell proliferation-inducing gene 5 protein) (Erythroblast macrophage protein) (Human lung cancer oncogene 10 protein) (HLC-10) (Macrophage erythroblast attacher) (P44EMLP)	0.810673	---	---	---	---	Y
NSP2~Q7L5Y9	NSP2	Q7L5Y9	MAEA	E3 ubiquitin-protein transferase MAEA (EC 2.3.2.27) (Cell proliferation-inducing gene 5 protein) (Erythroblast macrophage protein) (Human lung cancer oncogene 10 protein) (HLC-10) (Macrophage erythroblast attacher) (P44EMLP)	0.695046	---	---	---	---	---
NSP5~Q7L5Y9	NSP5	Q7L5Y9	MAEA	E3 ubiquitin-protein transferase MAEA (EC 2.3.2.27) (Cell proliferation-inducing gene 5 protein) (Erythroblast macrophage protein) (Human lung cancer oncogene 10 protein) (HLC-10) (Macrophage erythroblast attacher) (P44EMLP)	0.73052	---	---	---	---	---
NSP16~Q7L5Y9	NSP16	Q7L5Y9	MAEA	E3 ubiquitin-protein transferase MAEA (EC 2.3.2.27) (Cell proliferation-inducing gene 5 protein) (Erythroblast macrophage protein) (Human lung cancer oncogene 10 protein) (HLC-10) (Macrophage erythroblast attacher) (P44EMLP)	0.692051	---	---	---	---	---
ORF3A~Q7L5Y9	ORF3A	Q7L5Y9	MAEA	E3 ubiquitin-protein transferase MAEA (EC 2.3.2.27) (Cell proliferation-inducing gene 5 protein) (Erythroblast macrophage protein) (Human lung cancer oncogene 10 protein) (HLC-10) (Macrophage erythroblast attacher) (P44EMLP)	0.656193	---	---	---	---	Y
ORF14~Q7L5Y9	ORF14	Q7L5Y9	MAEA	E3 ubiquitin-protein transferase MAEA (EC 2.3.2.27) (Cell proliferation-inducing gene 5 protein) (Erythroblast macrophage protein) (Human lung cancer oncogene 10 protein) (HLC-10) (Macrophage erythroblast attacher) (P44EMLP)	0.693863	---	---	---	---	---
N~Q96AA8	N	Q96AA8	JAKMIP2	Janus kinase and microtubule-interacting protein 2 (CTCL tumor antigen HD-CL-04) (Neuroendocrine long coiled-coil protein 1)	0.679899	---	---	---	---	---
S~Q96AA8	S	Q96AA8	JAKMIP2	Janus kinase and microtubule-interacting protein 2 (CTCL tumor antigen HD-CL-04) (Neuroendocrine long coiled-coil protein 1)	0.611362	---	---	---	---	---
NSP12~Q96AA8	NSP12	Q96AA8	JAKMIP2	Janus kinase and microtubule-interacting protein 2 (CTCL tumor antigen HD-CL-04) (Neuroendocrine long coiled-coil protein 1)	0.799623	---	---	---	---	---
NSP5~Q96AA8	NSP5	Q96AA8	JAKMIP2	Janus kinase and microtubule-interacting protein 2 (CTCL tumor antigen HD-CL-04) (Neuroendocrine long coiled-coil protein 1)	0.727813	---	---	---	---	---
NSP16~Q96AA8	NSP16	Q96AA8	JAKMIP2	Janus kinase and microtubule-interacting protein 2 (CTCL tumor antigen HD-CL-04) (Neuroendocrine long coiled-coil protein 1)	0.713517	---	---	---	---	---
ORF3A~Q96AA8	ORF3A	Q96AA8	JAKMIP2	Janus kinase and microtubule-interacting protein 2 (CTCL tumor antigen HD-CL-04) (Neuroendocrine long coiled-coil protein 1)	0.666984	---	---	---	---	---
ORF14~Q96AA8	ORF14	Q96AA8	JAKMIP2	Janus kinase and microtubule-interacting protein 2 (CTCL tumor antigen HD-CL-04) (Neuroendocrine long coiled-coil protein 1)	0.685674	---	---	---	---	---
N~P49588	N	P49588	AARS1	Alanine--tRNA ligase, cytoplasmic (EC 6.1.1.7) (Alanyl-tRNA synthetase) (AlaRS) (Renal carcinoma antigen NY-REN-42)	0.753598	Y	0.5	---	---	---
S~P49588	S	P49588	AARS1	Alanine--tRNA ligase, cytoplasmic (EC 6.1.1.7) (Alanyl-tRNA synthetase) (AlaRS) (Renal carcinoma antigen NY-REN-42)	0.649359	---	---	---	---	---
NSP12~P49588	NSP12	P49588	AARS1	Alanine--tRNA ligase, cytoplasmic (EC 6.1.1.7) (Alanyl-tRNA synthetase) (AlaRS) (Renal carcinoma antigen NY-REN-42)	0.81302	---	---	---	---	---
NSP2~P49588	NSP2	P49588	AARS1	Alanine--tRNA ligase, cytoplasmic (EC 6.1.1.7) (Alanyl-tRNA synthetase) (AlaRS) (Renal carcinoma antigen NY-REN-42)	0.758567	Y	0.64799	---	---	---
NSP5~P49588	NSP5	P49588	AARS1	Alanine--tRNA ligase, cytoplasmic (EC 6.1.1.7) (Alanyl-tRNA synthetase) (AlaRS) (Renal carcinoma antigen NY-REN-42)	0.729578	Y	0.582978	---	---	---
NSP16~P49588	NSP16	P49588	AARS1	Alanine--tRNA ligase, cytoplasmic (EC 6.1.1.7) (Alanyl-tRNA synthetase) (AlaRS) (Renal carcinoma antigen NY-REN-42)	0.721744	---	---	---	---	---
ORF3A~P49588	ORF3A	P49588	AARS1	Alanine--tRNA ligase, cytoplasmic (EC 6.1.1.7) (Alanyl-tRNA synthetase) (AlaRS) (Renal carcinoma antigen NY-REN-42)	0.668616	---	---	---	---	---
ORF14~P49588	ORF14	P49588	AARS1	Alanine--tRNA ligase, cytoplasmic (EC 6.1.1.7) (Alanyl-tRNA synthetase) (AlaRS) (Renal carcinoma antigen NY-REN-42)	0.733141	---	---	---	---	---
N~P22033	N	P22033	MMUT	Methylmalonyl-CoA mutase, mitochondrial (MCM) (EC 5.4.99.2) (Methylmalonyl-CoA isomerase)	0.726169	---	---	---	---	---
S~P22033	S	P22033	MMUT	Methylmalonyl-CoA mutase, mitochondrial (MCM) (EC 5.4.99.2) (Methylmalonyl-CoA isomerase)	0.622529	---	---	---	---	---
NSP12~P22033	NSP12	P22033	MMUT	Methylmalonyl-CoA mutase, mitochondrial (MCM) (EC 5.4.99.2) (Methylmalonyl-CoA isomerase)	0.808815	---	---	---	---	---
NSP2~P22033	NSP2	P22033	MMUT	Methylmalonyl-CoA mutase, mitochondrial (MCM) (EC 5.4.99.2) (Methylmalonyl-CoA isomerase)	0.759239	---	---	---	---	---
NSP5~P22033	NSP5	P22033	MMUT	Methylmalonyl-CoA mutase, mitochondrial (MCM) (EC 5.4.99.2) (Methylmalonyl-CoA isomerase)	0.726755	---	---	---	---	---
NSP16~P22033	NSP16	P22033	MMUT	Methylmalonyl-CoA mutase, mitochondrial (MCM) (EC 5.4.99.2) (Methylmalonyl-CoA isomerase)	0.711476	---	---	---	---	---
ORF3A~P22033	ORF3A	P22033	MMUT	Methylmalonyl-CoA mutase, mitochondrial (MCM) (EC 5.4.99.2) (Methylmalonyl-CoA isomerase)	0.65996	---	---	---	---	---
ORF14~P22033	ORF14	P22033	MMUT	Methylmalonyl-CoA mutase, mitochondrial (MCM) (EC 5.4.99.2) (Methylmalonyl-CoA isomerase)	0.713098	---	---	---	---	---
N~P25705	N	P25705	ATP5F1A	ATP synthase subunit alpha, mitochondrial (ATP synthase F1 subunit alpha)	0.706005	---	---	---	---	---
S~P25705	S	P25705	ATP5F1A	ATP synthase subunit alpha, mitochondrial (ATP synthase F1 subunit alpha)	0.620317	---	---	---	---	---
NSP12~P25705	NSP12	P25705	ATP5F1A	ATP synthase subunit alpha, mitochondrial (ATP synthase F1 subunit alpha)	0.796969	---	---	---	---	---
NSP2~P25705	NSP2	P25705	ATP5F1A	ATP synthase subunit alpha, mitochondrial (ATP synthase F1 subunit alpha)	0.734075	---	---	---	---	---
NSP5~P25705	NSP5	P25705	ATP5F1A	ATP synthase subunit alpha, mitochondrial (ATP synthase F1 subunit alpha)	0.719045	---	---	---	---	---
NSP16~P25705	NSP16	P25705	ATP5F1A	ATP synthase subunit alpha, mitochondrial (ATP synthase F1 subunit alpha)	0.68269	---	---	---	---	---
ORF3A~P25705	ORF3A	P25705	ATP5F1A	ATP synthase subunit alpha, mitochondrial (ATP synthase F1 subunit alpha)	0.646221	---	---	---	---	---
ORF14~P25705	ORF14	P25705	ATP5F1A	ATP synthase subunit alpha, mitochondrial (ATP synthase F1 subunit alpha)	0.682232	---	---	---	---	---
N~P35249	N	P35249	RFC4	Replication factor C subunit 4 (Activator 1 37 kDa subunit) (A1 37 kDa subunit) (Activator 1 subunit 4) (Replication factor C 37 kDa subunit) (RF-C 37 kDa subunit) (RFC37)	0.744589	Y	0.726543	---	---	---
S~P35249	S	P35249	RFC4	Replication factor C subunit 4 (Activator 1 37 kDa subunit) (A1 37 kDa subunit) (Activator 1 subunit 4) (Replication factor C 37 kDa subunit) (RF-C 37 kDa subunit) (RFC37)	0.635028	---	---	---	---	---
NSP12~P35249	NSP12	P35249	RFC4	Replication factor C subunit 4 (Activator 1 37 kDa subunit) (A1 37 kDa subunit) (Activator 1 subunit 4) (Replication factor C 37 kDa subunit) (RF-C 37 kDa subunit) (RFC37)	0.810987	---	---	---	---	---
NSP2~P35249	NSP2	P35249	RFC4	Replication factor C subunit 4 (Activator 1 37 kDa subunit) (A1 37 kDa subunit) (Activator 1 subunit 4) (Replication factor C 37 kDa subunit) (RF-C 37 kDa subunit) (RFC37)	0.718868	---	---	---	---	---
NSP5~P35249	NSP5	P35249	RFC4	Replication factor C subunit 4 (Activator 1 37 kDa subunit) (A1 37 kDa subunit) (Activator 1 subunit 4) (Replication factor C 37 kDa subunit) (RF-C 37 kDa subunit) (RFC37)	0.739228	---	---	---	---	---
NSP16~P35249	NSP16	P35249	RFC4	Replication factor C subunit 4 (Activator 1 37 kDa subunit) (A1 37 kDa subunit) (Activator 1 subunit 4) (Replication factor C 37 kDa subunit) (RF-C 37 kDa subunit) (RFC37)	0.699485	---	---	---	---	---
ORF3A~P35249	ORF3A	P35249	RFC4	Replication factor C subunit 4 (Activator 1 37 kDa subunit) (A1 37 kDa subunit) (Activator 1 subunit 4) (Replication factor C 37 kDa subunit) (RF-C 37 kDa subunit) (RFC37)	0.663817	---	---	---	---	---
ORF14~P35249	ORF14	P35249	RFC4	Replication factor C subunit 4 (Activator 1 37 kDa subunit) (A1 37 kDa subunit) (Activator 1 subunit 4) (Replication factor C 37 kDa subunit) (RF-C 37 kDa subunit) (RFC37)	0.699647	---	---	---	---	---
N~Q8IVS8	N	Q8IVS8	GLYCTK	Glycerate kinase (EC 2.7.1.31) (HBeAg-binding protein 4)	0.741943	---	---	---	---	---
S~Q8IVS8	S	Q8IVS8	GLYCTK	Glycerate kinase (EC 2.7.1.31) (HBeAg-binding protein 4)	0.612394	---	---	---	---	---
NSP12~Q8IVS8	NSP12	Q8IVS8	GLYCTK	Glycerate kinase (EC 2.7.1.31) (HBeAg-binding protein 4)	0.792184	---	---	---	---	---
NSP2~Q8IVS8	NSP2	Q8IVS8	GLYCTK	Glycerate kinase (EC 2.7.1.31) (HBeAg-binding protein 4)	0.727069	---	---	---	---	---
NSP5~Q8IVS8	NSP5	Q8IVS8	GLYCTK	Glycerate kinase (EC 2.7.1.31) (HBeAg-binding protein 4)	0.727793	---	---	---	---	---
NSP16~Q8IVS8	NSP16	Q8IVS8	GLYCTK	Glycerate kinase (EC 2.7.1.31) (HBeAg-binding protein 4)	0.714253	---	---	---	---	---
ORF3A~Q8IVS8	ORF3A	Q8IVS8	GLYCTK	Glycerate kinase (EC 2.7.1.31) (HBeAg-binding protein 4)	0.640674	---	---	---	---	---
ORF14~Q8IVS8	ORF14	Q8IVS8	GLYCTK	Glycerate kinase (EC 2.7.1.31) (HBeAg-binding protein 4)	0.713795	---	---	---	---	---
N~Q9P253	N	Q9P253	VPS18	Vacuolar protein sorting-associated protein 18 homolog (hVPS18)	0.754142	---	---	---	---	---
S~Q9P253	S	Q9P253	VPS18	Vacuolar protein sorting-associated protein 18 homolog (hVPS18)	0.638464	---	---	---	---	Y
NSP12~Q9P253	NSP12	Q9P253	VPS18	Vacuolar protein sorting-associated protein 18 homolog (hVPS18)	0.822245	---	---	---	---	Y
NSP2~Q9P253	NSP2	Q9P253	VPS18	Vacuolar protein sorting-associated protein 18 homolog (hVPS18)	0.778448	---	---	---	---	Y
NSP5~Q9P253	NSP5	Q9P253	VPS18	Vacuolar protein sorting-associated protein 18 homolog (hVPS18)	0.730435	---	---	---	---	Y
NSP16~Q9P253	NSP16	Q9P253	VPS18	Vacuolar protein sorting-associated protein 18 homolog (hVPS18)	0.744159	---	---	Y	---	Y
ORF3A~Q9P253	ORF3A	Q9P253	VPS18	Vacuolar protein sorting-associated protein 18 homolog (hVPS18)	0.654912	---	---	Y	---	---
ORF14~Q9P253	ORF14	Q9P253	VPS18	Vacuolar protein sorting-associated protein 18 homolog (hVPS18)	0.729073	---	---	---	---	---
N~Q15645	N	Q15645	TRIP13	Pachytene checkpoint protein 2 homolog (Human papillomavirus type 16 E1 protein-binding protein) (16E1-BP) (HPV16 E1 protein-binding protein) (Thyroid hormone receptor interactor 13) (Thyroid receptor-interacting protein 13) (TR-interacting protein 13) (TRIP-13)	0.746276	---	---	---	---	---
S~Q15645	S	Q15645	TRIP13	Pachytene checkpoint protein 2 homolog (Human papillomavirus type 16 E1 protein-binding protein) (16E1-BP) (HPV16 E1 protein-binding protein) (Thyroid hormone receptor interactor 13) (Thyroid receptor-interacting protein 13) (TR-interacting protein 13) (TRIP-13)	0.613574	---	---	---	---	---
NSP12~Q15645	NSP12	Q15645	TRIP13	Pachytene checkpoint protein 2 homolog (Human papillomavirus type 16 E1 protein-binding protein) (16E1-BP) (HPV16 E1 protein-binding protein) (Thyroid hormone receptor interactor 13) (Thyroid receptor-interacting protein 13) (TR-interacting protein 13) (TRIP-13)	0.813036	---	---	---	---	---
NSP2~Q15645	NSP2	Q15645	TRIP13	Pachytene checkpoint protein 2 homolog (Human papillomavirus type 16 E1 protein-binding protein) (16E1-BP) (HPV16 E1 protein-binding protein) (Thyroid hormone receptor interactor 13) (Thyroid receptor-interacting protein 13) (TR-interacting protein 13) (TRIP-13)	0.800599	---	---	---	---	---
NSP5~Q15645	NSP5	Q15645	TRIP13	Pachytene checkpoint protein 2 homolog (Human papillomavirus type 16 E1 protein-binding protein) (16E1-BP) (HPV16 E1 protein-binding protein) (Thyroid hormone receptor interactor 13) (Thyroid receptor-interacting protein 13) (TR-interacting protein 13) (TRIP-13)	0.733703	---	---	---	---	---
NSP16~Q15645	NSP16	Q15645	TRIP13	Pachytene checkpoint protein 2 homolog (Human papillomavirus type 16 E1 protein-binding protein) (16E1-BP) (HPV16 E1 protein-binding protein) (Thyroid hormone receptor interactor 13) (Thyroid receptor-interacting protein 13) (TR-interacting protein 13) (TRIP-13)	0.688589	---	---	---	---	Y
ORF3A~Q15645	ORF3A	Q15645	TRIP13	Pachytene checkpoint protein 2 homolog (Human papillomavirus type 16 E1 protein-binding protein) (16E1-BP) (HPV16 E1 protein-binding protein) (Thyroid hormone receptor interactor 13) (Thyroid receptor-interacting protein 13) (TR-interacting protein 13) (TRIP-13)	0.654858	---	---	---	---	---
ORF14~Q15645	ORF14	Q15645	TRIP13	Pachytene checkpoint protein 2 homolog (Human papillomavirus type 16 E1 protein-binding protein) (16E1-BP) (HPV16 E1 protein-binding protein) (Thyroid hormone receptor interactor 13) (Thyroid receptor-interacting protein 13) (TR-interacting protein 13) (TRIP-13)	0.721649	---	---	---	Y	Y
N~Q8WXF7	N	Q8WXF7	ATL1	Atlastin-1 (EC 3.6.5.-) (Brain-specific GTP-binding protein) (GTP-binding protein 3) (GBP-3) (hGBP3) (Guanine nucleotide-binding protein 3) (Spastic paraplegia 3 protein A)	0.72685	---	---	---	Y	Y
S~Q8WXF7	S	Q8WXF7	ATL1	Atlastin-1 (EC 3.6.5.-) (Brain-specific GTP-binding protein) (GTP-binding protein 3) (GBP-3) (hGBP3) (Guanine nucleotide-binding protein 3) (Spastic paraplegia 3 protein A)	0.631114	---	---	---	Y	Y
NSP12~Q8WXF7	NSP12	Q8WXF7	ATL1	Atlastin-1 (EC 3.6.5.-) (Brain-specific GTP-binding protein) (GTP-binding protein 3) (GBP-3) (hGBP3) (Guanine nucleotide-binding protein 3) (Spastic paraplegia 3 protein A)	0.815097	---	---	---	Y	Y
NSP2~Q8WXF7	NSP2	Q8WXF7	ATL1	Atlastin-1 (EC 3.6.5.-) (Brain-specific GTP-binding protein) (GTP-binding protein 3) (GBP-3) (hGBP3) (Guanine nucleotide-binding protein 3) (Spastic paraplegia 3 protein A)	0.784286	---	---	---	Y	---
NSP5~Q8WXF7	NSP5	Q8WXF7	ATL1	Atlastin-1 (EC 3.6.5.-) (Brain-specific GTP-binding protein) (GTP-binding protein 3) (GBP-3) (hGBP3) (Guanine nucleotide-binding protein 3) (Spastic paraplegia 3 protein A)	0.727013	---	---	---	Y	---
NSP16~Q8WXF7	NSP16	Q8WXF7	ATL1	Atlastin-1 (EC 3.6.5.-) (Brain-specific GTP-binding protein) (GTP-binding protein 3) (GBP-3) (hGBP3) (Guanine nucleotide-binding protein 3) (Spastic paraplegia 3 protein A)	0.727277	---	---	---	Y	---
ORF3A~Q8WXF7	ORF3A	Q8WXF7	ATL1	Atlastin-1 (EC 3.6.5.-) (Brain-specific GTP-binding protein) (GTP-binding protein 3) (GBP-3) (hGBP3) (Guanine nucleotide-binding protein 3) (Spastic paraplegia 3 protein A)	0.632015	---	---	---	Y	---
ORF14~Q8WXF7	ORF14	Q8WXF7	ATL1	Atlastin-1 (EC 3.6.5.-) (Brain-specific GTP-binding protein) (GTP-binding protein 3) (GBP-3) (hGBP3) (Guanine nucleotide-binding protein 3) (Spastic paraplegia 3 protein A)	0.726888	---	---	---	---	---
N~P61758	N	P61758	VBP1	Prefoldin subunit 3 (HIBBJ46) (von Hippel-Lindau-binding protein 1) (VBP-1) (VHL-binding protein 1)	0.693913	---	---	---	---	---
S~P61758	S	P61758	VBP1	Prefoldin subunit 3 (HIBBJ46) (von Hippel-Lindau-binding protein 1) (VBP-1) (VHL-binding protein 1)	0.613003	---	---	---	---	---
NSP12~P61758	NSP12	P61758	VBP1	Prefoldin subunit 3 (HIBBJ46) (von Hippel-Lindau-binding protein 1) (VBP-1) (VHL-binding protein 1)	0.802637	---	---	Y	---	---
NSP2~P61758	NSP2	P61758	VBP1	Prefoldin subunit 3 (HIBBJ46) (von Hippel-Lindau-binding protein 1) (VBP-1) (VHL-binding protein 1)	0.638775	---	---	---	---	---
NSP5~P61758	NSP5	P61758	VBP1	Prefoldin subunit 3 (HIBBJ46) (von Hippel-Lindau-binding protein 1) (VBP-1) (VHL-binding protein 1)	0.72271	---	---	---	---	---
NSP16~P61758	NSP16	P61758	VBP1	Prefoldin subunit 3 (HIBBJ46) (von Hippel-Lindau-binding protein 1) (VBP-1) (VHL-binding protein 1)	0.726358	---	---	Y	---	---
ORF3A~P61758	ORF3A	P61758	VBP1	Prefoldin subunit 3 (HIBBJ46) (von Hippel-Lindau-binding protein 1) (VBP-1) (VHL-binding protein 1)	0.651316	---	---	---	---	---
ORF14~P61758	ORF14	P61758	VBP1	Prefoldin subunit 3 (HIBBJ46) (von Hippel-Lindau-binding protein 1) (VBP-1) (VHL-binding protein 1)	0.696369	---	---	---	Y	---
N~Q14032	N	Q14032	BAAT	Bile acid-CoA:amino acid N-acyltransferase (BACAT) (BAT) (EC 2.3.1.65) (Bile acid-CoA thioesterase) (Choloyl-CoA hydrolase) (EC 3.1.2.27) (Glycine N-choloyltransferase) (Long-chain fatty-acyl-CoA hydrolase) (EC 3.1.2.2)	0.721151	---	---	---	Y	---
S~Q14032	S	Q14032	BAAT	Bile acid-CoA:amino acid N-acyltransferase (BACAT) (BAT) (EC 2.3.1.65) (Bile acid-CoA thioesterase) (Choloyl-CoA hydrolase) (EC 3.1.2.27) (Glycine N-choloyltransferase) (Long-chain fatty-acyl-CoA hydrolase) (EC 3.1.2.2)	0.60477	---	---	---	Y	---
NSP12~Q14032	NSP12	Q14032	BAAT	Bile acid-CoA:amino acid N-acyltransferase (BACAT) (BAT) (EC 2.3.1.65) (Bile acid-CoA thioesterase) (Choloyl-CoA hydrolase) (EC 3.1.2.27) (Glycine N-choloyltransferase) (Long-chain fatty-acyl-CoA hydrolase) (EC 3.1.2.2)	0.802039	---	---	---	Y	---
NSP2~Q14032	NSP2	Q14032	BAAT	Bile acid-CoA:amino acid N-acyltransferase (BACAT) (BAT) (EC 2.3.1.65) (Bile acid-CoA thioesterase) (Choloyl-CoA hydrolase) (EC 3.1.2.27) (Glycine N-choloyltransferase) (Long-chain fatty-acyl-CoA hydrolase) (EC 3.1.2.2)	0.788365	---	---	---	Y	---
NSP5~Q14032	NSP5	Q14032	BAAT	Bile acid-CoA:amino acid N-acyltransferase (BACAT) (BAT) (EC 2.3.1.65) (Bile acid-CoA thioesterase) (Choloyl-CoA hydrolase) (EC 3.1.2.27) (Glycine N-choloyltransferase) (Long-chain fatty-acyl-CoA hydrolase) (EC 3.1.2.2)	0.72044	---	---	---	Y	---
NSP16~Q14032	NSP16	Q14032	BAAT	Bile acid-CoA:amino acid N-acyltransferase (BACAT) (BAT) (EC 2.3.1.65) (Bile acid-CoA thioesterase) (Choloyl-CoA hydrolase) (EC 3.1.2.27) (Glycine N-choloyltransferase) (Long-chain fatty-acyl-CoA hydrolase) (EC 3.1.2.2)	0.708858	---	---	---	Y	---
ORF3A~Q14032	ORF3A	Q14032	BAAT	Bile acid-CoA:amino acid N-acyltransferase (BACAT) (BAT) (EC 2.3.1.65) (Bile acid-CoA thioesterase) (Choloyl-CoA hydrolase) (EC 3.1.2.27) (Glycine N-choloyltransferase) (Long-chain fatty-acyl-CoA hydrolase) (EC 3.1.2.2)	0.63033	---	---	---	Y	---
ORF14~Q14032	ORF14	Q14032	BAAT	Bile acid-CoA:amino acid N-acyltransferase (BACAT) (BAT) (EC 2.3.1.65) (Bile acid-CoA thioesterase) (Choloyl-CoA hydrolase) (EC 3.1.2.27) (Glycine N-choloyltransferase) (Long-chain fatty-acyl-CoA hydrolase) (EC 3.1.2.2)	0.726559	---	---	---	Y	---
N~O95907	N	O95907	SLC16A8	Monocarboxylate transporter 3 (MCT 3) (Solute carrier family 16 member 8)	0.690729	---	---	---	Y	---
NSP12~O95907	NSP12	O95907	SLC16A8	Monocarboxylate transporter 3 (MCT 3) (Solute carrier family 16 member 8)	0.769866	---	---	---	Y	---
NSP2~O95907	NSP2	O95907	SLC16A8	Monocarboxylate transporter 3 (MCT 3) (Solute carrier family 16 member 8)	0.756254	---	---	---	Y	---
NSP5~O95907	NSP5	O95907	SLC16A8	Monocarboxylate transporter 3 (MCT 3) (Solute carrier family 16 member 8)	0.69545	---	---	---	Y	---
NSP16~O95907	NSP16	O95907	SLC16A8	Monocarboxylate transporter 3 (MCT 3) (Solute carrier family 16 member 8)	0.704397	---	---	---	Y	---
ORF3A~O95907	ORF3A	O95907	SLC16A8	Monocarboxylate transporter 3 (MCT 3) (Solute carrier family 16 member 8)	0.636119	---	---	---	Y	---
ORF14~O95907	ORF14	O95907	SLC16A8	Monocarboxylate transporter 3 (MCT 3) (Solute carrier family 16 member 8)	0.68897	---	---	---	---	---
N~O95571	N	O95571	ETHE1	Persulfide dioxygenase ETHE1, mitochondrial (EC 1.13.11.18) (Ethylmalonic encephalopathy protein 1) (Hepatoma subtracted clone one protein) (Sulfur dioxygenase ETHE1)	0.721378	---	---	---	---	---
S~O95571	S	O95571	ETHE1	Persulfide dioxygenase ETHE1, mitochondrial (EC 1.13.11.18) (Ethylmalonic encephalopathy protein 1) (Hepatoma subtracted clone one protein) (Sulfur dioxygenase ETHE1)	0.621783	---	---	---	---	---
NSP12~O95571	NSP12	O95571	ETHE1	Persulfide dioxygenase ETHE1, mitochondrial (EC 1.13.11.18) (Ethylmalonic encephalopathy protein 1) (Hepatoma subtracted clone one protein) (Sulfur dioxygenase ETHE1)	0.807881	---	---	---	---	---
NSP2~O95571	NSP2	O95571	ETHE1	Persulfide dioxygenase ETHE1, mitochondrial (EC 1.13.11.18) (Ethylmalonic encephalopathy protein 1) (Hepatoma subtracted clone one protein) (Sulfur dioxygenase ETHE1)	0.738871	---	---	---	---	---
NSP5~O95571	NSP5	O95571	ETHE1	Persulfide dioxygenase ETHE1, mitochondrial (EC 1.13.11.18) (Ethylmalonic encephalopathy protein 1) (Hepatoma subtracted clone one protein) (Sulfur dioxygenase ETHE1)	0.717462	---	---	---	---	---
NSP16~O95571	NSP16	O95571	ETHE1	Persulfide dioxygenase ETHE1, mitochondrial (EC 1.13.11.18) (Ethylmalonic encephalopathy protein 1) (Hepatoma subtracted clone one protein) (Sulfur dioxygenase ETHE1)	0.699123	---	---	---	---	---
ORF3A~O95571	ORF3A	O95571	ETHE1	Persulfide dioxygenase ETHE1, mitochondrial (EC 1.13.11.18) (Ethylmalonic encephalopathy protein 1) (Hepatoma subtracted clone one protein) (Sulfur dioxygenase ETHE1)	0.637645	---	---	---	---	Y
ORF14~O95571	ORF14	O95571	ETHE1	Persulfide dioxygenase ETHE1, mitochondrial (EC 1.13.11.18) (Ethylmalonic encephalopathy protein 1) (Hepatoma subtracted clone one protein) (Sulfur dioxygenase ETHE1)	0.719971	---	---	---	Y	---
N~O60826	N	O60826	CCDC22	Coiled-coil domain-containing protein 22	0.776797	---	---	---	Y	---
S~O60826	S	O60826	CCDC22	Coiled-coil domain-containing protein 22	0.6509	---	---	---	Y	---
NSP12~O60826	NSP12	O60826	CCDC22	Coiled-coil domain-containing protein 22	0.817975	---	---	Y	Y	---
NSP2~O60826	NSP2	O60826	CCDC22	Coiled-coil domain-containing protein 22	0.671851	---	---	---	Y	Y
NSP5~O60826	NSP5	O60826	CCDC22	Coiled-coil domain-containing protein 22	0.746137	---	---	---	Y	---
NSP16~O60826	NSP16	O60826	CCDC22	Coiled-coil domain-containing protein 22	0.736646	---	---	Y	Y	---
ORF3A~O60826	ORF3A	O60826	CCDC22	Coiled-coil domain-containing protein 22	0.662351	---	---	---	Y	---
ORF14~O60826	ORF14	O60826	CCDC22	Coiled-coil domain-containing protein 22	0.700871	---	---	---	---	---
N~Q96I99	N	Q96I99	SUCLG2	Succinate--CoA ligase [GDP-forming] subunit beta, mitochondrial (EC 6.2.1.4) (GTP-specific succinyl-CoA synthetase subunit beta) (G-SCS) (GTPSCS) (Succinyl-CoA synthetase beta-G chain) (SCS-betaG)	0.721781	Y	0.5	---	---	---
S~Q96I99	S	Q96I99	SUCLG2	Succinate--CoA ligase [GDP-forming] subunit beta, mitochondrial (EC 6.2.1.4) (GTP-specific succinyl-CoA synthetase subunit beta) (G-SCS) (GTPSCS) (Succinyl-CoA synthetase beta-G chain) (SCS-betaG)	0.61415	---	---	---	---	---
NSP12~Q96I99	NSP12	Q96I99	SUCLG2	Succinate--CoA ligase [GDP-forming] subunit beta, mitochondrial (EC 6.2.1.4) (GTP-specific succinyl-CoA synthetase subunit beta) (G-SCS) (GTPSCS) (Succinyl-CoA synthetase beta-G chain) (SCS-betaG)	0.804	---	---	---	---	---
NSP2~Q96I99	NSP2	Q96I99	SUCLG2	Succinate--CoA ligase [GDP-forming] subunit beta, mitochondrial (EC 6.2.1.4) (GTP-specific succinyl-CoA synthetase subunit beta) (G-SCS) (GTPSCS) (Succinyl-CoA synthetase beta-G chain) (SCS-betaG)	0.72764	Y	0.529644	---	---	---
NSP5~Q96I99	NSP5	Q96I99	SUCLG2	Succinate--CoA ligase [GDP-forming] subunit beta, mitochondrial (EC 6.2.1.4) (GTP-specific succinyl-CoA synthetase subunit beta) (G-SCS) (GTPSCS) (Succinyl-CoA synthetase beta-G chain) (SCS-betaG)	0.709674	---	---	---	---	---
NSP16~Q96I99	NSP16	Q96I99	SUCLG2	Succinate--CoA ligase [GDP-forming] subunit beta, mitochondrial (EC 6.2.1.4) (GTP-specific succinyl-CoA synthetase subunit beta) (G-SCS) (GTPSCS) (Succinyl-CoA synthetase beta-G chain) (SCS-betaG)	0.683662	---	---	---	---	---
ORF3A~Q96I99	ORF3A	Q96I99	SUCLG2	Succinate--CoA ligase [GDP-forming] subunit beta, mitochondrial (EC 6.2.1.4) (GTP-specific succinyl-CoA synthetase subunit beta) (G-SCS) (GTPSCS) (Succinyl-CoA synthetase beta-G chain) (SCS-betaG)	0.627349	---	---	---	---	---
ORF14~Q96I99	ORF14	Q96I99	SUCLG2	Succinate--CoA ligase [GDP-forming] subunit beta, mitochondrial (EC 6.2.1.4) (GTP-specific succinyl-CoA synthetase subunit beta) (G-SCS) (GTPSCS) (Succinyl-CoA synthetase beta-G chain) (SCS-betaG)	0.686457	---	---	---	---	---
N~B0I1T2	N	B0I1T2	MYO1G	Unconventional myosin-Ig [Cleaved into: Minor histocompatibility antigen HA-2 (mHag HA-2)]	0.718606	---	---	---	---	---
S~B0I1T2	S	B0I1T2	MYO1G	Unconventional myosin-Ig [Cleaved into: Minor histocompatibility antigen HA-2 (mHag HA-2)]	0.612928	---	---	---	---	---
NSP12~B0I1T2	NSP12	B0I1T2	MYO1G	Unconventional myosin-Ig [Cleaved into: Minor histocompatibility antigen HA-2 (mHag HA-2)]	0.79942	---	---	---	---	---
NSP2~B0I1T2	NSP2	B0I1T2	MYO1G	Unconventional myosin-Ig [Cleaved into: Minor histocompatibility antigen HA-2 (mHag HA-2)]	0.732646	---	---	---	---	---
NSP5~B0I1T2	NSP5	B0I1T2	MYO1G	Unconventional myosin-Ig [Cleaved into: Minor histocompatibility antigen HA-2 (mHag HA-2)]	0.719359	---	---	---	---	---
NSP16~B0I1T2	NSP16	B0I1T2	MYO1G	Unconventional myosin-Ig [Cleaved into: Minor histocompatibility antigen HA-2 (mHag HA-2)]	0.719157	---	---	---	---	---
ORF3A~B0I1T2	ORF3A	B0I1T2	MYO1G	Unconventional myosin-Ig [Cleaved into: Minor histocompatibility antigen HA-2 (mHag HA-2)]	0.661108	---	---	---	---	---
ORF14~B0I1T2	ORF14	B0I1T2	MYO1G	Unconventional myosin-Ig [Cleaved into: Minor histocompatibility antigen HA-2 (mHag HA-2)]	0.716059	---	---	---	---	---
N~Q03252	N	Q03252	LMNB2	Lamin-B2	0.72784	Y	0.803206	---	---	---
S~Q03252	S	Q03252	LMNB2	Lamin-B2	0.633631	---	---	---	---	---
NSP12~Q03252	NSP12	Q03252	LMNB2	Lamin-B2	0.790774	---	---	---	---	---
NSP2~Q03252	NSP2	Q03252	LMNB2	Lamin-B2	0.601754	---	---	Y	---	Y
NSP5~Q03252	NSP5	Q03252	LMNB2	Lamin-B2	0.714821	---	---	---	---	---
NSP16~Q03252	NSP16	Q03252	LMNB2	Lamin-B2	0.726201	---	---	---	---	Y
ORF3A~Q03252	ORF3A	Q03252	LMNB2	Lamin-B2	0.638653	---	---	---	---	Y
ORF14~Q03252	ORF14	Q03252	LMNB2	Lamin-B2	0.667793	---	---	---	---	---
N~Q32NB8	N	Q32NB8	PGS1	CDP-diacylglycerol--glycerol-3-phosphate 3-phosphatidyltransferase, mitochondrial (EC 2.7.8.5) (Phosphatidylglycerophosphate synthase 1) (PGP synthase 1)	0.731204	---	---	---	---	---
S~Q32NB8	S	Q32NB8	PGS1	CDP-diacylglycerol--glycerol-3-phosphate 3-phosphatidyltransferase, mitochondrial (EC 2.7.8.5) (Phosphatidylglycerophosphate synthase 1) (PGP synthase 1)	0.605892	---	---	---	---	---
NSP12~Q32NB8	NSP12	Q32NB8	PGS1	CDP-diacylglycerol--glycerol-3-phosphate 3-phosphatidyltransferase, mitochondrial (EC 2.7.8.5) (Phosphatidylglycerophosphate synthase 1) (PGP synthase 1)	0.80178	---	---	---	---	---
NSP2~Q32NB8	NSP2	Q32NB8	PGS1	CDP-diacylglycerol--glycerol-3-phosphate 3-phosphatidyltransferase, mitochondrial (EC 2.7.8.5) (Phosphatidylglycerophosphate synthase 1) (PGP synthase 1)	0.786655	---	---	---	---	---
NSP5~Q32NB8	NSP5	Q32NB8	PGS1	CDP-diacylglycerol--glycerol-3-phosphate 3-phosphatidyltransferase, mitochondrial (EC 2.7.8.5) (Phosphatidylglycerophosphate synthase 1) (PGP synthase 1)	0.728038	---	---	---	---	---
NSP16~Q32NB8	NSP16	Q32NB8	PGS1	CDP-diacylglycerol--glycerol-3-phosphate 3-phosphatidyltransferase, mitochondrial (EC 2.7.8.5) (Phosphatidylglycerophosphate synthase 1) (PGP synthase 1)	0.715896	---	---	---	---	---
ORF3A~Q32NB8	ORF3A	Q32NB8	PGS1	CDP-diacylglycerol--glycerol-3-phosphate 3-phosphatidyltransferase, mitochondrial (EC 2.7.8.5) (Phosphatidylglycerophosphate synthase 1) (PGP synthase 1)	0.637078	---	---	---	---	Y
ORF14~Q32NB8	ORF14	Q32NB8	PGS1	CDP-diacylglycerol--glycerol-3-phosphate 3-phosphatidyltransferase, mitochondrial (EC 2.7.8.5) (Phosphatidylglycerophosphate synthase 1) (PGP synthase 1)	0.719671	---	---	---	---	---
N~P04439	N	P04439	HLA-A	HLA class I histocompatibility antigen, A alpha chain (Human leukocyte antigen A) (HLA-A)	0.716593	Y	0.594533	---	---	Y
S~P04439	S	P04439	HLA-A	HLA class I histocompatibility antigen, A alpha chain (Human leukocyte antigen A) (HLA-A)	0.634408	---	---	Y	---	Y
NSP12~P04439	NSP12	P04439	HLA-A	HLA class I histocompatibility antigen, A alpha chain (Human leukocyte antigen A) (HLA-A)	0.783109	Y	0.5	---	---	Y
NSP2~P04439	NSP2	P04439	HLA-A	HLA class I histocompatibility antigen, A alpha chain (Human leukocyte antigen A) (HLA-A)	0.751814	Y	0.5	---	---	---
NSP5~P04439	NSP5	P04439	HLA-A	HLA class I histocompatibility antigen, A alpha chain (Human leukocyte antigen A) (HLA-A)	0.730775	Y	0.677642	---	---	---
NSP16~P04439	NSP16	P04439	HLA-A	HLA class I histocompatibility antigen, A alpha chain (Human leukocyte antigen A) (HLA-A)	0.733741	---	---	---	---	---
ORF3A~P04439	ORF3A	P04439	HLA-A	HLA class I histocompatibility antigen, A alpha chain (Human leukocyte antigen A) (HLA-A)	0.631826	Y	0.5	Y	---	---
ORF14~P04439	ORF14	P04439	HLA-A	HLA class I histocompatibility antigen, A alpha chain (Human leukocyte antigen A) (HLA-A)	0.714607	---	---	---	---	---
N~O00231	N	O00231	PSMD11	26S proteasome non-ATPase regulatory subunit 11 (26S proteasome regulatory subunit RPN6) (26S proteasome regulatory subunit S9) (26S proteasome regulatory subunit p44.5)	0.754291	Y	0.577574	---	---	---
S~O00231	S	O00231	PSMD11	26S proteasome non-ATPase regulatory subunit 11 (26S proteasome regulatory subunit RPN6) (26S proteasome regulatory subunit S9) (26S proteasome regulatory subunit p44.5)	0.633549	---	---	---	---	---
NSP12~O00231	NSP12	O00231	PSMD11	26S proteasome non-ATPase regulatory subunit 11 (26S proteasome regulatory subunit RPN6) (26S proteasome regulatory subunit S9) (26S proteasome regulatory subunit p44.5)	0.828421	---	---	---	---	---
NSP2~O00231	NSP2	O00231	PSMD11	26S proteasome non-ATPase regulatory subunit 11 (26S proteasome regulatory subunit RPN6) (26S proteasome regulatory subunit S9) (26S proteasome regulatory subunit p44.5)	0.746219	---	---	---	---	---
NSP5~O00231	NSP5	O00231	PSMD11	26S proteasome non-ATPase regulatory subunit 11 (26S proteasome regulatory subunit RPN6) (26S proteasome regulatory subunit S9) (26S proteasome regulatory subunit p44.5)	0.73645	Y	0.635152	---	---	---
NSP16~O00231	NSP16	O00231	PSMD11	26S proteasome non-ATPase regulatory subunit 11 (26S proteasome regulatory subunit RPN6) (26S proteasome regulatory subunit S9) (26S proteasome regulatory subunit p44.5)	0.713398	---	---	---	---	---
ORF3A~O00231	ORF3A	O00231	PSMD11	26S proteasome non-ATPase regulatory subunit 11 (26S proteasome regulatory subunit RPN6) (26S proteasome regulatory subunit S9) (26S proteasome regulatory subunit p44.5)	0.65437	---	---	---	---	---
ORF7B~O00231	ORF7B	O00231	PSMD11	26S proteasome non-ATPase regulatory subunit 11 (26S proteasome regulatory subunit RPN6) (26S proteasome regulatory subunit S9) (26S proteasome regulatory subunit p44.5)	0.600875	---	---	---	---	Y
ORF14~O00231	ORF14	O00231	PSMD11	26S proteasome non-ATPase regulatory subunit 11 (26S proteasome regulatory subunit RPN6) (26S proteasome regulatory subunit S9) (26S proteasome regulatory subunit p44.5)	0.727043	---	---	---	---	---
N~O60437	N	O60437	PPL	Periplakin (190 kDa paraneoplastic pemphigus antigen) (195 kDa cornified envelope precursor protein)	0.703874	---	---	---	---	---
S~O60437	S	O60437	PPL	Periplakin (190 kDa paraneoplastic pemphigus antigen) (195 kDa cornified envelope precursor protein)	0.617459	---	---	---	---	---
NSP12~O60437	NSP12	O60437	PPL	Periplakin (190 kDa paraneoplastic pemphigus antigen) (195 kDa cornified envelope precursor protein)	0.786097	---	---	---	---	---
NSP5~O60437	NSP5	O60437	PPL	Periplakin (190 kDa paraneoplastic pemphigus antigen) (195 kDa cornified envelope precursor protein)	0.723874	---	---	---	---	Y
NSP16~O60437	NSP16	O60437	PPL	Periplakin (190 kDa paraneoplastic pemphigus antigen) (195 kDa cornified envelope precursor protein)	0.713906	---	---	---	---	---
ORF3A~O60437	ORF3A	O60437	PPL	Periplakin (190 kDa paraneoplastic pemphigus antigen) (195 kDa cornified envelope precursor protein)	0.66354	---	---	---	---	---
ORF14~O60437	ORF14	O60437	PPL	Periplakin (190 kDa paraneoplastic pemphigus antigen) (195 kDa cornified envelope precursor protein)	0.674935	---	---	---	---	---
N~P68871	N	P68871	HBB	Hemoglobin subunit beta (Beta-globin) (Hemoglobin beta chain) [Cleaved into: LVV-hemorphin-7; Spinorphin]	0.681866	---	---	---	---	---
NSP12~P68871	NSP12	P68871	HBB	Hemoglobin subunit beta (Beta-globin) (Hemoglobin beta chain) [Cleaved into: LVV-hemorphin-7; Spinorphin]	0.759475	---	---	---	---	---
NSP2~P68871	NSP2	P68871	HBB	Hemoglobin subunit beta (Beta-globin) (Hemoglobin beta chain) [Cleaved into: LVV-hemorphin-7; Spinorphin]	0.768441	---	---	---	---	---
NSP5~P68871	NSP5	P68871	HBB	Hemoglobin subunit beta (Beta-globin) (Hemoglobin beta chain) [Cleaved into: LVV-hemorphin-7; Spinorphin]	0.689985	---	---	---	---	---
NSP16~P68871	NSP16	P68871	HBB	Hemoglobin subunit beta (Beta-globin) (Hemoglobin beta chain) [Cleaved into: LVV-hemorphin-7; Spinorphin]	0.683334	---	---	---	---	---
ORF3A~P68871	ORF3A	P68871	HBB	Hemoglobin subunit beta (Beta-globin) (Hemoglobin beta chain) [Cleaved into: LVV-hemorphin-7; Spinorphin]	0.610139	---	---	---	---	---
ORF14~P68871	ORF14	P68871	HBB	Hemoglobin subunit beta (Beta-globin) (Hemoglobin beta chain) [Cleaved into: LVV-hemorphin-7; Spinorphin]	0.69713	---	---	---	---	Y
N~Q8IYB4	N	Q8IYB4	PEX5L	PEX5-related protein (PEX2-related protein) (PEX5-like protein) (Peroxin-5-related protein) (Peroxisome biogenesis factor 5-like) (Tetratricopeptide repeat-containing Rab8b-interacting protein) (Pex5Rp) (TRIP8b)	0.751442	---	---	---	---	---
S~Q8IYB4	S	Q8IYB4	PEX5L	PEX5-related protein (PEX2-related protein) (PEX5-like protein) (Peroxin-5-related protein) (Peroxisome biogenesis factor 5-like) (Tetratricopeptide repeat-containing Rab8b-interacting protein) (Pex5Rp) (TRIP8b)	0.652805	---	---	---	---	Y
NSP12~Q8IYB4	NSP12	Q8IYB4	PEX5L	PEX5-related protein (PEX2-related protein) (PEX5-like protein) (Peroxin-5-related protein) (Peroxisome biogenesis factor 5-like) (Tetratricopeptide repeat-containing Rab8b-interacting protein) (Pex5Rp) (TRIP8b)	0.81455	---	---	---	---	Y
NSP2~Q8IYB4	NSP2	Q8IYB4	PEX5L	PEX5-related protein (PEX2-related protein) (PEX5-like protein) (Peroxin-5-related protein) (Peroxisome biogenesis factor 5-like) (Tetratricopeptide repeat-containing Rab8b-interacting protein) (Pex5Rp) (TRIP8b)	0.705956	---	---	---	---	Y
NSP5~Q8IYB4	NSP5	Q8IYB4	PEX5L	PEX5-related protein (PEX2-related protein) (PEX5-like protein) (Peroxin-5-related protein) (Peroxisome biogenesis factor 5-like) (Tetratricopeptide repeat-containing Rab8b-interacting protein) (Pex5Rp) (TRIP8b)	0.736691	---	---	---	---	Y
NSP16~Q8IYB4	NSP16	Q8IYB4	PEX5L	PEX5-related protein (PEX2-related protein) (PEX5-like protein) (Peroxin-5-related protein) (Peroxisome biogenesis factor 5-like) (Tetratricopeptide repeat-containing Rab8b-interacting protein) (Pex5Rp) (TRIP8b)	0.750519	---	---	---	---	---
ORF3A~Q8IYB4	ORF3A	Q8IYB4	PEX5L	PEX5-related protein (PEX2-related protein) (PEX5-like protein) (Peroxin-5-related protein) (Peroxisome biogenesis factor 5-like) (Tetratricopeptide repeat-containing Rab8b-interacting protein) (Pex5Rp) (TRIP8b)	0.648948	---	---	---	---	---
ORF3B~Q8IYB4	ORF3B	Q8IYB4	PEX5L	PEX5-related protein (PEX2-related protein) (PEX5-like protein) (Peroxin-5-related protein) (Peroxisome biogenesis factor 5-like) (Tetratricopeptide repeat-containing Rab8b-interacting protein) (Pex5Rp) (TRIP8b)	0.602508	---	---	---	---	---
ORF14~Q8IYB4	ORF14	Q8IYB4	PEX5L	PEX5-related protein (PEX2-related protein) (PEX5-like protein) (Peroxin-5-related protein) (Peroxisome biogenesis factor 5-like) (Tetratricopeptide repeat-containing Rab8b-interacting protein) (Pex5Rp) (TRIP8b)	0.707481	---	---	---	---	---
N~Q9NRC8	N	Q9NRC8	SIRT7	NAD-dependent protein deacetylase sirtuin-7 (EC 2.3.1.286) (NAD-dependent protein deacylase sirtuin-7) (EC 2.3.1.-) (Regulatory protein SIR2 homolog 7) (SIR2-like protein 7)	0.714824	---	---	---	---	---
S~Q9NRC8	S	Q9NRC8	SIRT7	NAD-dependent protein deacetylase sirtuin-7 (EC 2.3.1.286) (NAD-dependent protein deacylase sirtuin-7) (EC 2.3.1.-) (Regulatory protein SIR2 homolog 7) (SIR2-like protein 7)	0.605734	---	---	---	---	---
NSP12~Q9NRC8	NSP12	Q9NRC8	SIRT7	NAD-dependent protein deacetylase sirtuin-7 (EC 2.3.1.286) (NAD-dependent protein deacylase sirtuin-7) (EC 2.3.1.-) (Regulatory protein SIR2 homolog 7) (SIR2-like protein 7)	0.776952	---	---	---	---	---
NSP2~Q9NRC8	NSP2	Q9NRC8	SIRT7	NAD-dependent protein deacetylase sirtuin-7 (EC 2.3.1.286) (NAD-dependent protein deacylase sirtuin-7) (EC 2.3.1.-) (Regulatory protein SIR2 homolog 7) (SIR2-like protein 7)	0.613721	---	---	---	---	---
NSP5~Q9NRC8	NSP5	Q9NRC8	SIRT7	NAD-dependent protein deacetylase sirtuin-7 (EC 2.3.1.286) (NAD-dependent protein deacylase sirtuin-7) (EC 2.3.1.-) (Regulatory protein SIR2 homolog 7) (SIR2-like protein 7)	0.706734	---	---	---	---	---
NSP16~Q9NRC8	NSP16	Q9NRC8	SIRT7	NAD-dependent protein deacetylase sirtuin-7 (EC 2.3.1.286) (NAD-dependent protein deacylase sirtuin-7) (EC 2.3.1.-) (Regulatory protein SIR2 homolog 7) (SIR2-like protein 7)	0.708764	---	---	---	---	---
ORF3A~Q9NRC8	ORF3A	Q9NRC8	SIRT7	NAD-dependent protein deacetylase sirtuin-7 (EC 2.3.1.286) (NAD-dependent protein deacylase sirtuin-7) (EC 2.3.1.-) (Regulatory protein SIR2 homolog 7) (SIR2-like protein 7)	0.638614	---	---	---	---	---
ORF14~Q9NRC8	ORF14	Q9NRC8	SIRT7	NAD-dependent protein deacetylase sirtuin-7 (EC 2.3.1.286) (NAD-dependent protein deacylase sirtuin-7) (EC 2.3.1.-) (Regulatory protein SIR2 homolog 7) (SIR2-like protein 7)	0.68357	---	---	---	---	---
N~Q86UK5	N	Q86UK5	EVC2	Limbin (Ellis-van Creveld syndrome protein 2) (EVC2)	0.749811	---	---	---	---	---
S~Q86UK5	S	Q86UK5	EVC2	Limbin (Ellis-van Creveld syndrome protein 2) (EVC2)	0.643618	---	---	---	---	---
NSP12~Q86UK5	NSP12	Q86UK5	EVC2	Limbin (Ellis-van Creveld syndrome protein 2) (EVC2)	0.817912	---	---	---	---	---
NSP2~Q86UK5	NSP2	Q86UK5	EVC2	Limbin (Ellis-van Creveld syndrome protein 2) (EVC2)	0.727398	---	---	---	---	---
NSP5~Q86UK5	NSP5	Q86UK5	EVC2	Limbin (Ellis-van Creveld syndrome protein 2) (EVC2)	0.748119	---	---	---	---	---
NSP16~Q86UK5	NSP16	Q86UK5	EVC2	Limbin (Ellis-van Creveld syndrome protein 2) (EVC2)	0.723476	---	---	---	---	---
ORF3A~Q86UK5	ORF3A	Q86UK5	EVC2	Limbin (Ellis-van Creveld syndrome protein 2) (EVC2)	0.656222	---	---	---	---	---
ORF14~Q86UK5	ORF14	Q86UK5	EVC2	Limbin (Ellis-van Creveld syndrome protein 2) (EVC2)	0.718631	---	---	---	---	---
N~Q9BXR0	N	Q9BXR0	QTRT1	Queuine tRNA-ribosyltransferase catalytic subunit 1 (EC 2.4.2.64) (Guanine insertion enzyme) (tRNA-guanine transglycosylase)	0.699858	---	---	---	---	---
S~Q9BXR0	S	Q9BXR0	QTRT1	Queuine tRNA-ribosyltransferase catalytic subunit 1 (EC 2.4.2.64) (Guanine insertion enzyme) (tRNA-guanine transglycosylase)	0.608257	---	---	---	---	---
NSP12~Q9BXR0	NSP12	Q9BXR0	QTRT1	Queuine tRNA-ribosyltransferase catalytic subunit 1 (EC 2.4.2.64) (Guanine insertion enzyme) (tRNA-guanine transglycosylase)	0.799017	---	---	---	---	---
NSP2~Q9BXR0	NSP2	Q9BXR0	QTRT1	Queuine tRNA-ribosyltransferase catalytic subunit 1 (EC 2.4.2.64) (Guanine insertion enzyme) (tRNA-guanine transglycosylase)	0.771723	---	---	---	---	---
NSP5~Q9BXR0	NSP5	Q9BXR0	QTRT1	Queuine tRNA-ribosyltransferase catalytic subunit 1 (EC 2.4.2.64) (Guanine insertion enzyme) (tRNA-guanine transglycosylase)	0.710447	---	---	---	---	---
NSP16~Q9BXR0	NSP16	Q9BXR0	QTRT1	Queuine tRNA-ribosyltransferase catalytic subunit 1 (EC 2.4.2.64) (Guanine insertion enzyme) (tRNA-guanine transglycosylase)	0.69308	---	---	---	---	---
ORF3A~Q9BXR0	ORF3A	Q9BXR0	QTRT1	Queuine tRNA-ribosyltransferase catalytic subunit 1 (EC 2.4.2.64) (Guanine insertion enzyme) (tRNA-guanine transglycosylase)	0.640225	---	---	---	---	---
ORF14~Q9BXR0	ORF14	Q9BXR0	QTRT1	Queuine tRNA-ribosyltransferase catalytic subunit 1 (EC 2.4.2.64) (Guanine insertion enzyme) (tRNA-guanine transglycosylase)	0.733812	---	---	---	---	---
N~Q6ZMZ3	N	Q6ZMZ3	SYNE3	Nesprin-3 (KASH domain-containing protein 3) (KASH3) (Nuclear envelope spectrin repeat protein 3)	0.755072	---	---	---	---	---
S~Q6ZMZ3	S	Q6ZMZ3	SYNE3	Nesprin-3 (KASH domain-containing protein 3) (KASH3) (Nuclear envelope spectrin repeat protein 3)	0.643265	---	---	---	---	---
NSP12~Q6ZMZ3	NSP12	Q6ZMZ3	SYNE3	Nesprin-3 (KASH domain-containing protein 3) (KASH3) (Nuclear envelope spectrin repeat protein 3)	0.808912	---	---	---	---	---
NSP2~Q6ZMZ3	NSP2	Q6ZMZ3	SYNE3	Nesprin-3 (KASH domain-containing protein 3) (KASH3) (Nuclear envelope spectrin repeat protein 3)	0.720607	---	---	---	---	---
NSP5~Q6ZMZ3	NSP5	Q6ZMZ3	SYNE3	Nesprin-3 (KASH domain-containing protein 3) (KASH3) (Nuclear envelope spectrin repeat protein 3)	0.742546	---	---	---	---	---
NSP16~Q6ZMZ3	NSP16	Q6ZMZ3	SYNE3	Nesprin-3 (KASH domain-containing protein 3) (KASH3) (Nuclear envelope spectrin repeat protein 3)	0.742578	---	---	---	---	---
ORF3A~Q6ZMZ3	ORF3A	Q6ZMZ3	SYNE3	Nesprin-3 (KASH domain-containing protein 3) (KASH3) (Nuclear envelope spectrin repeat protein 3)	0.663186	---	---	---	---	---
ORF14~Q6ZMZ3	ORF14	Q6ZMZ3	SYNE3	Nesprin-3 (KASH domain-containing protein 3) (KASH3) (Nuclear envelope spectrin repeat protein 3)	0.728553	---	---	---	Y	---
N~Q9BT92	N	Q9BT92	TCHP	Trichoplein keratin filament-binding protein (Protein TCHP) (Mitochondrial protein with oncostatic activity) (Mitostatin) (Tumor suppressor protein)	0.600619	---	---	---	Y	---
NSP12~Q9BT92	NSP12	Q9BT92	TCHP	Trichoplein keratin filament-binding protein (Protein TCHP) (Mitochondrial protein with oncostatic activity) (Mitostatin) (Tumor suppressor protein)	0.711483	---	---	---	Y	---
NSP5~Q9BT92	NSP5	Q9BT92	TCHP	Trichoplein keratin filament-binding protein (Protein TCHP) (Mitochondrial protein with oncostatic activity) (Mitostatin) (Tumor suppressor protein)	0.668937	---	---	---	Y	---
NSP16~Q9BT92	NSP16	Q9BT92	TCHP	Trichoplein keratin filament-binding protein (Protein TCHP) (Mitochondrial protein with oncostatic activity) (Mitostatin) (Tumor suppressor protein)	0.678113	---	---	---	Y	---
ORF3A~Q9BT92	ORF3A	Q9BT92	TCHP	Trichoplein keratin filament-binding protein (Protein TCHP) (Mitochondrial protein with oncostatic activity) (Mitostatin) (Tumor suppressor protein)	0.6149	---	---	---	Y	---
ORF14~Q9BT92	ORF14	Q9BT92	TCHP	Trichoplein keratin filament-binding protein (Protein TCHP) (Mitochondrial protein with oncostatic activity) (Mitostatin) (Tumor suppressor protein)	0.615901	---	---	---	---	---
N~O14925	N	O14925	TIMM23	Mitochondrial import inner membrane translocase subunit Tim23	0.621833	---	---	---	---	---
NSP12~O14925	NSP12	O14925	TIMM23	Mitochondrial import inner membrane translocase subunit Tim23	0.751338	---	---	---	---	---
NSP2~O14925	NSP2	O14925	TIMM23	Mitochondrial import inner membrane translocase subunit Tim23	0.693206	---	---	---	---	---
NSP5~O14925	NSP5	O14925	TIMM23	Mitochondrial import inner membrane translocase subunit Tim23	0.669387	---	---	---	---	---
NSP16~O14925	NSP16	O14925	TIMM23	Mitochondrial import inner membrane translocase subunit Tim23	0.674459	---	---	---	---	---
ORF14~O14925	ORF14	O14925	TIMM23	Mitochondrial import inner membrane translocase subunit Tim23	0.643911	---	---	---	---	---
N~Q8WZA2	N	Q8WZA2	RAPGEF4	Rap guanine nucleotide exchange factor 4 (Exchange factor directly activated by cAMP 2) (Exchange protein directly activated by cAMP 2) (EPAC 2) (cAMP-regulated guanine nucleotide exchange factor II) (cAMP-GEFII)	0.704491	---	---	---	---	Y
S~Q8WZA2	S	Q8WZA2	RAPGEF4	Rap guanine nucleotide exchange factor 4 (Exchange factor directly activated by cAMP 2) (Exchange protein directly activated by cAMP 2) (EPAC 2) (cAMP-regulated guanine nucleotide exchange factor II) (cAMP-GEFII)	0.610874	---	---	---	---	---
NSP12~Q8WZA2	NSP12	Q8WZA2	RAPGEF4	Rap guanine nucleotide exchange factor 4 (Exchange factor directly activated by cAMP 2) (Exchange protein directly activated by cAMP 2) (EPAC 2) (cAMP-regulated guanine nucleotide exchange factor II) (cAMP-GEFII)	0.799427	---	---	---	---	---
NSP2~Q8WZA2	NSP2	Q8WZA2	RAPGEF4	Rap guanine nucleotide exchange factor 4 (Exchange factor directly activated by cAMP 2) (Exchange protein directly activated by cAMP 2) (EPAC 2) (cAMP-regulated guanine nucleotide exchange factor II) (cAMP-GEFII)	0.765399	---	---	---	---	---
NSP5~Q8WZA2	NSP5	Q8WZA2	RAPGEF4	Rap guanine nucleotide exchange factor 4 (Exchange factor directly activated by cAMP 2) (Exchange protein directly activated by cAMP 2) (EPAC 2) (cAMP-regulated guanine nucleotide exchange factor II) (cAMP-GEFII)	0.724288	---	---	---	---	Y
NSP16~Q8WZA2	NSP16	Q8WZA2	RAPGEF4	Rap guanine nucleotide exchange factor 4 (Exchange factor directly activated by cAMP 2) (Exchange protein directly activated by cAMP 2) (EPAC 2) (cAMP-regulated guanine nucleotide exchange factor II) (cAMP-GEFII)	0.683658	---	---	---	---	---
ORF3A~Q8WZA2	ORF3A	Q8WZA2	RAPGEF4	Rap guanine nucleotide exchange factor 4 (Exchange factor directly activated by cAMP 2) (Exchange protein directly activated by cAMP 2) (EPAC 2) (cAMP-regulated guanine nucleotide exchange factor II) (cAMP-GEFII)	0.658782	---	---	---	---	---
ORF14~Q8WZA2	ORF14	Q8WZA2	RAPGEF4	Rap guanine nucleotide exchange factor 4 (Exchange factor directly activated by cAMP 2) (Exchange protein directly activated by cAMP 2) (EPAC 2) (cAMP-regulated guanine nucleotide exchange factor II) (cAMP-GEFII)	0.727238	---	---	---	---	---
N~Q9UII6	N	Q9UII6	DUSP13	Dual specificity protein phosphatase 13 isoform B (DUSP13B) (EC 3.1.3.16) (EC 3.1.3.48) (Dual specificity phosphatase SKRP4) (Testis- and skeletal-muscle-specific DSP)	0.700608	---	---	---	---	---
S~Q9UII6	S	Q9UII6	DUSP13	Dual specificity protein phosphatase 13 isoform B (DUSP13B) (EC 3.1.3.16) (EC 3.1.3.48) (Dual specificity phosphatase SKRP4) (Testis- and skeletal-muscle-specific DSP)	0.608963	---	---	---	---	---
NSP12~Q9UII6	NSP12	Q9UII6	DUSP13	Dual specificity protein phosphatase 13 isoform B (DUSP13B) (EC 3.1.3.16) (EC 3.1.3.48) (Dual specificity phosphatase SKRP4) (Testis- and skeletal-muscle-specific DSP)	0.801659	---	---	---	---	---
NSP2~Q9UII6	NSP2	Q9UII6	DUSP13	Dual specificity protein phosphatase 13 isoform B (DUSP13B) (EC 3.1.3.16) (EC 3.1.3.48) (Dual specificity phosphatase SKRP4) (Testis- and skeletal-muscle-specific DSP)	0.780965	---	---	---	---	---
NSP5~Q9UII6	NSP5	Q9UII6	DUSP13	Dual specificity protein phosphatase 13 isoform B (DUSP13B) (EC 3.1.3.16) (EC 3.1.3.48) (Dual specificity phosphatase SKRP4) (Testis- and skeletal-muscle-specific DSP)	0.716359	---	---	---	---	---
NSP16~Q9UII6	NSP16	Q9UII6	DUSP13	Dual specificity protein phosphatase 13 isoform B (DUSP13B) (EC 3.1.3.16) (EC 3.1.3.48) (Dual specificity phosphatase SKRP4) (Testis- and skeletal-muscle-specific DSP)	0.701643	---	---	---	---	---
ORF3A~Q9UII6	ORF3A	Q9UII6	DUSP13	Dual specificity protein phosphatase 13 isoform B (DUSP13B) (EC 3.1.3.16) (EC 3.1.3.48) (Dual specificity phosphatase SKRP4) (Testis- and skeletal-muscle-specific DSP)	0.643241	---	---	---	---	---
ORF14~Q9UII6	ORF14	Q9UII6	DUSP13	Dual specificity protein phosphatase 13 isoform B (DUSP13B) (EC 3.1.3.16) (EC 3.1.3.48) (Dual specificity phosphatase SKRP4) (Testis- and skeletal-muscle-specific DSP)	0.715575	---	---	---	---	---
N~Q9UK73	N	Q9UK73	FEM1B	Protein fem-1 homolog B (FEM1b) (FEM1-beta) (Fem-1-like death receptor-binding protein alpha) (Fem-1-like in apoptotic pathway protein alpha) (F1A-alpha)	0.712384	---	---	---	---	---
S~Q9UK73	S	Q9UK73	FEM1B	Protein fem-1 homolog B (FEM1b) (FEM1-beta) (Fem-1-like death receptor-binding protein alpha) (Fem-1-like in apoptotic pathway protein alpha) (F1A-alpha)	0.603939	---	---	---	---	---
NSP12~Q9UK73	NSP12	Q9UK73	FEM1B	Protein fem-1 homolog B (FEM1b) (FEM1-beta) (Fem-1-like death receptor-binding protein alpha) (Fem-1-like in apoptotic pathway protein alpha) (F1A-alpha)	0.808231	---	---	---	---	---
NSP2~Q9UK73	NSP2	Q9UK73	FEM1B	Protein fem-1 homolog B (FEM1b) (FEM1-beta) (Fem-1-like death receptor-binding protein alpha) (Fem-1-like in apoptotic pathway protein alpha) (F1A-alpha)	0.724661	---	---	---	---	---
NSP5~Q9UK73	NSP5	Q9UK73	FEM1B	Protein fem-1 homolog B (FEM1b) (FEM1-beta) (Fem-1-like death receptor-binding protein alpha) (Fem-1-like in apoptotic pathway protein alpha) (F1A-alpha)	0.735013	---	---	---	---	---
NSP16~Q9UK73	NSP16	Q9UK73	FEM1B	Protein fem-1 homolog B (FEM1b) (FEM1-beta) (Fem-1-like death receptor-binding protein alpha) (Fem-1-like in apoptotic pathway protein alpha) (F1A-alpha)	0.703601	---	---	---	---	---
ORF3A~Q9UK73	ORF3A	Q9UK73	FEM1B	Protein fem-1 homolog B (FEM1b) (FEM1-beta) (Fem-1-like death receptor-binding protein alpha) (Fem-1-like in apoptotic pathway protein alpha) (F1A-alpha)	0.641493	---	---	---	---	---
ORF14~Q9UK73	ORF14	Q9UK73	FEM1B	Protein fem-1 homolog B (FEM1b) (FEM1-beta) (Fem-1-like death receptor-binding protein alpha) (Fem-1-like in apoptotic pathway protein alpha) (F1A-alpha)	0.721968	---	---	---	---	---
N~Q8IYU8	N	Q8IYU8	MICU2	Calcium uptake protein 2, mitochondrial (EF-hand domain-containing family member A1)	0.613074	---	---	---	---	---
NSP12~Q8IYU8	NSP12	Q8IYU8	MICU2	Calcium uptake protein 2, mitochondrial (EF-hand domain-containing family member A1)	0.782755	---	---	---	---	---
NSP2~Q8IYU8	NSP2	Q8IYU8	MICU2	Calcium uptake protein 2, mitochondrial (EF-hand domain-containing family member A1)	0.732898	---	---	---	---	---
NSP5~Q8IYU8	NSP5	Q8IYU8	MICU2	Calcium uptake protein 2, mitochondrial (EF-hand domain-containing family member A1)	0.69677	---	---	---	---	---
NSP16~Q8IYU8	NSP16	Q8IYU8	MICU2	Calcium uptake protein 2, mitochondrial (EF-hand domain-containing family member A1)	0.686387	---	---	---	---	---
ORF3A~Q8IYU8	ORF3A	Q8IYU8	MICU2	Calcium uptake protein 2, mitochondrial (EF-hand domain-containing family member A1)	0.632495	---	---	---	---	---
ORF14~Q8IYU8	ORF14	Q8IYU8	MICU2	Calcium uptake protein 2, mitochondrial (EF-hand domain-containing family member A1)	0.682796	---	---	---	---	---
N~Q9UKX2	N	Q9UKX2	MYH2	Myosin-2 (Myosin heavy chain 2) (Myosin heavy chain 2a) (MyHC-2a) (Myosin heavy chain IIa) (MyHC-IIa) (Myosin heavy chain, skeletal muscle, adult 2)	0.712621	---	---	---	---	---
S~Q9UKX2	S	Q9UKX2	MYH2	Myosin-2 (Myosin heavy chain 2) (Myosin heavy chain 2a) (MyHC-2a) (Myosin heavy chain IIa) (MyHC-IIa) (Myosin heavy chain, skeletal muscle, adult 2)	0.620618	---	---	---	---	---
NSP12~Q9UKX2	NSP12	Q9UKX2	MYH2	Myosin-2 (Myosin heavy chain 2) (Myosin heavy chain 2a) (MyHC-2a) (Myosin heavy chain IIa) (MyHC-IIa) (Myosin heavy chain, skeletal muscle, adult 2)	0.827204	---	---	---	---	---
NSP5~Q9UKX2	NSP5	Q9UKX2	MYH2	Myosin-2 (Myosin heavy chain 2) (Myosin heavy chain 2a) (MyHC-2a) (Myosin heavy chain IIa) (MyHC-IIa) (Myosin heavy chain, skeletal muscle, adult 2)	0.726754	---	---	---	---	---
NSP16~Q9UKX2	NSP16	Q9UKX2	MYH2	Myosin-2 (Myosin heavy chain 2) (Myosin heavy chain 2a) (MyHC-2a) (Myosin heavy chain IIa) (MyHC-IIa) (Myosin heavy chain, skeletal muscle, adult 2)	0.731219	---	---	---	---	---
ORF3A~Q9UKX2	ORF3A	Q9UKX2	MYH2	Myosin-2 (Myosin heavy chain 2) (Myosin heavy chain 2a) (MyHC-2a) (Myosin heavy chain IIa) (MyHC-IIa) (Myosin heavy chain, skeletal muscle, adult 2)	0.663457	---	---	---	---	---
ORF3B~Q9UKX2	ORF3B	Q9UKX2	MYH2	Myosin-2 (Myosin heavy chain 2) (Myosin heavy chain 2a) (MyHC-2a) (Myosin heavy chain IIa) (MyHC-IIa) (Myosin heavy chain, skeletal muscle, adult 2)	0.605857	---	---	---	---	---
ORF14~Q9UKX2	ORF14	Q9UKX2	MYH2	Myosin-2 (Myosin heavy chain 2) (Myosin heavy chain 2a) (MyHC-2a) (Myosin heavy chain IIa) (MyHC-IIa) (Myosin heavy chain, skeletal muscle, adult 2)	0.701634	---	---	---	---	---
N~P30039	N	P30039	PBLD	Phenazine biosynthesis-like domain-containing protein (EC 5.1.-.-) (MAWD-binding protein) (MAWDBP) (Unknown protein 32 from 2D-page of liver tissue)	0.741888	---	---	---	---	---
S~P30039	S	P30039	PBLD	Phenazine biosynthesis-like domain-containing protein (EC 5.1.-.-) (MAWD-binding protein) (MAWDBP) (Unknown protein 32 from 2D-page of liver tissue)	0.629156	---	---	---	---	Y
NSP12~P30039	NSP12	P30039	PBLD	Phenazine biosynthesis-like domain-containing protein (EC 5.1.-.-) (MAWD-binding protein) (MAWDBP) (Unknown protein 32 from 2D-page of liver tissue)	0.81897	---	---	---	---	---
NSP2~P30039	NSP2	P30039	PBLD	Phenazine biosynthesis-like domain-containing protein (EC 5.1.-.-) (MAWD-binding protein) (MAWDBP) (Unknown protein 32 from 2D-page of liver tissue)	0.800311	---	---	---	---	---
NSP5~P30039	NSP5	P30039	PBLD	Phenazine biosynthesis-like domain-containing protein (EC 5.1.-.-) (MAWD-binding protein) (MAWDBP) (Unknown protein 32 from 2D-page of liver tissue)	0.733396	---	---	---	---	---
NSP16~P30039	NSP16	P30039	PBLD	Phenazine biosynthesis-like domain-containing protein (EC 5.1.-.-) (MAWD-binding protein) (MAWDBP) (Unknown protein 32 from 2D-page of liver tissue)	0.703491	---	---	---	---	Y
ORF3A~P30039	ORF3A	P30039	PBLD	Phenazine biosynthesis-like domain-containing protein (EC 5.1.-.-) (MAWD-binding protein) (MAWDBP) (Unknown protein 32 from 2D-page of liver tissue)	0.646751	---	---	---	---	---
ORF14~P30039	ORF14	P30039	PBLD	Phenazine biosynthesis-like domain-containing protein (EC 5.1.-.-) (MAWD-binding protein) (MAWDBP) (Unknown protein 32 from 2D-page of liver tissue)	0.730646	---	---	---	---	---
N~P17987	N	P17987	TCP1	T-complex protein 1 subunit alpha (TCP-1-alpha) (CCT-alpha)	0.737612	---	---	---	---	---
S~P17987	S	P17987	TCP1	T-complex protein 1 subunit alpha (TCP-1-alpha) (CCT-alpha)	0.621964	---	---	---	---	---
NSP12~P17987	NSP12	P17987	TCP1	T-complex protein 1 subunit alpha (TCP-1-alpha) (CCT-alpha)	0.810019	---	---	---	---	---
NSP2~P17987	NSP2	P17987	TCP1	T-complex protein 1 subunit alpha (TCP-1-alpha) (CCT-alpha)	0.726388	---	---	---	---	---
NSP5~P17987	NSP5	P17987	TCP1	T-complex protein 1 subunit alpha (TCP-1-alpha) (CCT-alpha)	0.73302	---	---	Y	---	---
NSP16~P17987	NSP16	P17987	TCP1	T-complex protein 1 subunit alpha (TCP-1-alpha) (CCT-alpha)	0.672474	---	---	---	---	---
ORF3A~P17987	ORF3A	P17987	TCP1	T-complex protein 1 subunit alpha (TCP-1-alpha) (CCT-alpha)	0.638721	---	---	Y	---	---
ORF14~P17987	ORF14	P17987	TCP1	T-complex protein 1 subunit alpha (TCP-1-alpha) (CCT-alpha)	0.699833	---	---	---	---	---
N~Q96GG9	N	Q96GG9	DCUN1D1	DCN1-like protein 1 (DCNL1) (DCUN1 domain-containing protein 1) (Defective in cullin neddylation protein 1-like protein 1) (Squamous cell carcinoma-related oncogene)	0.7021	---	---	---	---	---
S~Q96GG9	S	Q96GG9	DCUN1D1	DCN1-like protein 1 (DCNL1) (DCUN1 domain-containing protein 1) (Defective in cullin neddylation protein 1-like protein 1) (Squamous cell carcinoma-related oncogene)	0.615092	---	---	---	---	---
NSP12~Q96GG9	NSP12	Q96GG9	DCUN1D1	DCN1-like protein 1 (DCNL1) (DCUN1 domain-containing protein 1) (Defective in cullin neddylation protein 1-like protein 1) (Squamous cell carcinoma-related oncogene)	0.774429	---	---	---	---	---
NSP2~Q96GG9	NSP2	Q96GG9	DCUN1D1	DCN1-like protein 1 (DCNL1) (DCUN1 domain-containing protein 1) (Defective in cullin neddylation protein 1-like protein 1) (Squamous cell carcinoma-related oncogene)	0.708716	---	---	---	---	---
NSP5~Q96GG9	NSP5	Q96GG9	DCUN1D1	DCN1-like protein 1 (DCNL1) (DCUN1 domain-containing protein 1) (Defective in cullin neddylation protein 1-like protein 1) (Squamous cell carcinoma-related oncogene)	0.710556	---	---	---	---	---
NSP16~Q96GG9	NSP16	Q96GG9	DCUN1D1	DCN1-like protein 1 (DCNL1) (DCUN1 domain-containing protein 1) (Defective in cullin neddylation protein 1-like protein 1) (Squamous cell carcinoma-related oncogene)	0.720764	---	---	---	---	---
ORF3A~Q96GG9	ORF3A	Q96GG9	DCUN1D1	DCN1-like protein 1 (DCNL1) (DCUN1 domain-containing protein 1) (Defective in cullin neddylation protein 1-like protein 1) (Squamous cell carcinoma-related oncogene)	0.637135	---	---	---	---	---
ORF14~Q96GG9	ORF14	Q96GG9	DCUN1D1	DCN1-like protein 1 (DCNL1) (DCUN1 domain-containing protein 1) (Defective in cullin neddylation protein 1-like protein 1) (Squamous cell carcinoma-related oncogene)	0.696046	---	---	---	Y	---
N~P01008	N	P01008	SERPINC1	Antithrombin-III (ATIII) (Serpin C1)	0.721413	---	---	---	Y	---
S~P01008	S	P01008	SERPINC1	Antithrombin-III (ATIII) (Serpin C1)	0.60244	---	---	---	Y	---
NSP12~P01008	NSP12	P01008	SERPINC1	Antithrombin-III (ATIII) (Serpin C1)	0.807155	---	---	---	Y	---
NSP2~P01008	NSP2	P01008	SERPINC1	Antithrombin-III (ATIII) (Serpin C1)	0.76084	---	---	---	Y	---
NSP5~P01008	NSP5	P01008	SERPINC1	Antithrombin-III (ATIII) (Serpin C1)	0.719166	---	---	---	Y	---
NSP16~P01008	NSP16	P01008	SERPINC1	Antithrombin-III (ATIII) (Serpin C1)	0.700643	---	---	---	Y	---
ORF3A~P01008	ORF3A	P01008	SERPINC1	Antithrombin-III (ATIII) (Serpin C1)	0.631238	---	---	---	Y	---
ORF14~P01008	ORF14	P01008	SERPINC1	Antithrombin-III (ATIII) (Serpin C1)	0.717419	---	---	---	---	---
N~P08670	N	P08670	VIM	Vimentin	0.721519	---	---	---	---	---
S~P08670	S	P08670	VIM	Vimentin	0.630101	---	---	---	---	---
NSP12~P08670	NSP12	P08670	VIM	Vimentin	0.795489	Y	0.5	---	---	---
NSP2~P08670	NSP2	P08670	VIM	Vimentin	0.613964	---	---	---	---	Y
NSP5~P08670	NSP5	P08670	VIM	Vimentin	0.726455	---	---	---	---	---
NSP16~P08670	NSP16	P08670	VIM	Vimentin	0.717424	---	---	Y	---	Y
ORF3A~P08670	ORF3A	P08670	VIM	Vimentin	0.646406	Y	0.551599	---	---	Y
ORF14~P08670	ORF14	P08670	VIM	Vimentin	0.686905	---	---	---	---	Y
N~Q9UHE5	N	Q9UHE5	NAT8	N-acetyltransferase 8 (EC 2.3.1.-) (Acetyltransferase 2) (ATase2) (Camello-like protein 1) (Cysteinyl-conjugate N-acetyltransferase) (CCNAT) (EC 2.3.1.80)	0.682233	---	---	---	---	Y
NSP12~Q9UHE5	NSP12	Q9UHE5	NAT8	N-acetyltransferase 8 (EC 2.3.1.-) (Acetyltransferase 2) (ATase2) (Camello-like protein 1) (Cysteinyl-conjugate N-acetyltransferase) (CCNAT) (EC 2.3.1.80)	0.770573	---	---	---	---	---
NSP2~Q9UHE5	NSP2	Q9UHE5	NAT8	N-acetyltransferase 8 (EC 2.3.1.-) (Acetyltransferase 2) (ATase2) (Camello-like protein 1) (Cysteinyl-conjugate N-acetyltransferase) (CCNAT) (EC 2.3.1.80)	0.808498	---	---	---	---	---
NSP5~Q9UHE5	NSP5	Q9UHE5	NAT8	N-acetyltransferase 8 (EC 2.3.1.-) (Acetyltransferase 2) (ATase2) (Camello-like protein 1) (Cysteinyl-conjugate N-acetyltransferase) (CCNAT) (EC 2.3.1.80)	0.692014	---	---	---	---	---
NSP16~Q9UHE5	NSP16	Q9UHE5	NAT8	N-acetyltransferase 8 (EC 2.3.1.-) (Acetyltransferase 2) (ATase2) (Camello-like protein 1) (Cysteinyl-conjugate N-acetyltransferase) (CCNAT) (EC 2.3.1.80)	0.684865	---	---	---	---	---
ORF14~Q9UHE5	ORF14	Q9UHE5	NAT8	N-acetyltransferase 8 (EC 2.3.1.-) (Acetyltransferase 2) (ATase2) (Camello-like protein 1) (Cysteinyl-conjugate N-acetyltransferase) (CCNAT) (EC 2.3.1.80)	0.708296	---	---	---	---	---
N~O14782	N	O14782	KIF3C	Kinesin-like protein KIF3C	0.734891	---	---	---	---	---
S~O14782	S	O14782	KIF3C	Kinesin-like protein KIF3C	0.640434	---	---	---	---	---
NSP12~O14782	NSP12	O14782	KIF3C	Kinesin-like protein KIF3C	0.804013	---	---	---	---	---
NSP5~O14782	NSP5	O14782	KIF3C	Kinesin-like protein KIF3C	0.719195	---	---	---	---	---
NSP16~O14782	NSP16	O14782	KIF3C	Kinesin-like protein KIF3C	0.73511	---	---	---	---	---
ORF3A~O14782	ORF3A	O14782	KIF3C	Kinesin-like protein KIF3C	0.672398	---	---	---	---	Y
ORF14~O14782	ORF14	O14782	KIF3C	Kinesin-like protein KIF3C	0.691959	---	---	---	---	---
N~Q13098	N	Q13098	GPS1	COP9 signalosome complex subunit 1 (SGN1) (Signalosome subunit 1) (G protein pathway suppressor 1) (GPS-1) (JAB1-containing signalosome subunit 1) (Protein MFH)	0.730217	---	---	---	---	Y
S~Q13098	S	Q13098	GPS1	COP9 signalosome complex subunit 1 (SGN1) (Signalosome subunit 1) (G protein pathway suppressor 1) (GPS-1) (JAB1-containing signalosome subunit 1) (Protein MFH)	0.628451	---	---	---	---	Y
NSP12~Q13098	NSP12	Q13098	GPS1	COP9 signalosome complex subunit 1 (SGN1) (Signalosome subunit 1) (G protein pathway suppressor 1) (GPS-1) (JAB1-containing signalosome subunit 1) (Protein MFH)	0.817842	---	---	---	---	Y
NSP2~Q13098	NSP2	Q13098	GPS1	COP9 signalosome complex subunit 1 (SGN1) (Signalosome subunit 1) (G protein pathway suppressor 1) (GPS-1) (JAB1-containing signalosome subunit 1) (Protein MFH)	0.74326	---	---	---	---	Y
NSP5~Q13098	NSP5	Q13098	GPS1	COP9 signalosome complex subunit 1 (SGN1) (Signalosome subunit 1) (G protein pathway suppressor 1) (GPS-1) (JAB1-containing signalosome subunit 1) (Protein MFH)	0.733731	---	---	---	---	---
NSP16~Q13098	NSP16	Q13098	GPS1	COP9 signalosome complex subunit 1 (SGN1) (Signalosome subunit 1) (G protein pathway suppressor 1) (GPS-1) (JAB1-containing signalosome subunit 1) (Protein MFH)	0.706852	---	---	---	---	---
ORF3A~Q13098	ORF3A	Q13098	GPS1	COP9 signalosome complex subunit 1 (SGN1) (Signalosome subunit 1) (G protein pathway suppressor 1) (GPS-1) (JAB1-containing signalosome subunit 1) (Protein MFH)	0.646606	---	---	---	---	Y
ORF14~Q13098	ORF14	Q13098	GPS1	COP9 signalosome complex subunit 1 (SGN1) (Signalosome subunit 1) (G protein pathway suppressor 1) (GPS-1) (JAB1-containing signalosome subunit 1) (Protein MFH)	0.7201	---	---	---	---	---
N~P05091	N	P05091	ALDH2	Aldehyde dehydrogenase, mitochondrial (EC 1.2.1.3) (ALDH class 2) (ALDH-E2) (ALDHI)	0.632545	Y	0.580667	---	---	Y
NSP12~P05091	NSP12	P05091	ALDH2	Aldehyde dehydrogenase, mitochondrial (EC 1.2.1.3) (ALDH class 2) (ALDH-E2) (ALDHI)	0.769271	---	---	Y	---	Y
NSP2~P05091	NSP2	P05091	ALDH2	Aldehyde dehydrogenase, mitochondrial (EC 1.2.1.3) (ALDH class 2) (ALDH-E2) (ALDHI)	0.767962	Y	0.636763	---	---	Y
NSP5~P05091	NSP5	P05091	ALDH2	Aldehyde dehydrogenase, mitochondrial (EC 1.2.1.3) (ALDH class 2) (ALDH-E2) (ALDHI)	0.690411	Y	0.5	Y	---	Y
NSP16~P05091	NSP16	P05091	ALDH2	Aldehyde dehydrogenase, mitochondrial (EC 1.2.1.3) (ALDH class 2) (ALDH-E2) (ALDHI)	0.679229	---	---	Y	---	---
ORF3A~P05091	ORF3A	P05091	ALDH2	Aldehyde dehydrogenase, mitochondrial (EC 1.2.1.3) (ALDH class 2) (ALDH-E2) (ALDHI)	0.616832	Y	0.636763	---	---	---
ORF14~P05091	ORF14	P05091	ALDH2	Aldehyde dehydrogenase, mitochondrial (EC 1.2.1.3) (ALDH class 2) (ALDH-E2) (ALDHI)	0.690023	---	---	---	---	---
N~Q9UP83	N	Q9UP83	COG5	Conserved oligomeric Golgi complex subunit 5 (COG complex subunit 5) (13S Golgi transport complex 90 kDa subunit) (GTC-90) (Component of oligomeric Golgi complex 5) (Golgi transport complex 1)	0.75055	---	---	---	---	---
S~Q9UP83	S	Q9UP83	COG5	Conserved oligomeric Golgi complex subunit 5 (COG complex subunit 5) (13S Golgi transport complex 90 kDa subunit) (GTC-90) (Component of oligomeric Golgi complex 5) (Golgi transport complex 1)	0.635716	---	---	---	---	---
NSP12~Q9UP83	NSP12	Q9UP83	COG5	Conserved oligomeric Golgi complex subunit 5 (COG complex subunit 5) (13S Golgi transport complex 90 kDa subunit) (GTC-90) (Component of oligomeric Golgi complex 5) (Golgi transport complex 1)	0.828085	---	---	---	---	---
NSP2~Q9UP83	NSP2	Q9UP83	COG5	Conserved oligomeric Golgi complex subunit 5 (COG complex subunit 5) (13S Golgi transport complex 90 kDa subunit) (GTC-90) (Component of oligomeric Golgi complex 5) (Golgi transport complex 1)	0.784603	---	---	---	---	---
NSP5~Q9UP83	NSP5	Q9UP83	COG5	Conserved oligomeric Golgi complex subunit 5 (COG complex subunit 5) (13S Golgi transport complex 90 kDa subunit) (GTC-90) (Component of oligomeric Golgi complex 5) (Golgi transport complex 1)	0.734216	---	---	---	---	---
NSP16~Q9UP83	NSP16	Q9UP83	COG5	Conserved oligomeric Golgi complex subunit 5 (COG complex subunit 5) (13S Golgi transport complex 90 kDa subunit) (GTC-90) (Component of oligomeric Golgi complex 5) (Golgi transport complex 1)	0.71122	---	---	---	---	---
ORF3A~Q9UP83	ORF3A	Q9UP83	COG5	Conserved oligomeric Golgi complex subunit 5 (COG complex subunit 5) (13S Golgi transport complex 90 kDa subunit) (GTC-90) (Component of oligomeric Golgi complex 5) (Golgi transport complex 1)	0.667574	---	---	---	---	Y
ORF14~Q9UP83	ORF14	Q9UP83	COG5	Conserved oligomeric Golgi complex subunit 5 (COG complex subunit 5) (13S Golgi transport complex 90 kDa subunit) (GTC-90) (Component of oligomeric Golgi complex 5) (Golgi transport complex 1)	0.72753	---	---	---	---	---
N~P69892	N	P69892	HBG2	Hemoglobin subunit gamma-2 (Gamma-2-globin) (Hb F Ggamma) (Hemoglobin gamma-2 chain) (Hemoglobin gamma-G chain)	0.718001	---	---	---	---	Y
S~P69892	S	P69892	HBG2	Hemoglobin subunit gamma-2 (Gamma-2-globin) (Hb F Ggamma) (Hemoglobin gamma-2 chain) (Hemoglobin gamma-G chain)	0.611901	---	---	---	---	Y
NSP12~P69892	NSP12	P69892	HBG2	Hemoglobin subunit gamma-2 (Gamma-2-globin) (Hb F Ggamma) (Hemoglobin gamma-2 chain) (Hemoglobin gamma-G chain)	0.799469	---	---	---	---	Y
NSP2~P69892	NSP2	P69892	HBG2	Hemoglobin subunit gamma-2 (Gamma-2-globin) (Hb F Ggamma) (Hemoglobin gamma-2 chain) (Hemoglobin gamma-G chain)	0.805165	---	---	---	---	Y
NSP5~P69892	NSP5	P69892	HBG2	Hemoglobin subunit gamma-2 (Gamma-2-globin) (Hb F Ggamma) (Hemoglobin gamma-2 chain) (Hemoglobin gamma-G chain)	0.714099	---	---	---	---	---
NSP16~P69892	NSP16	P69892	HBG2	Hemoglobin subunit gamma-2 (Gamma-2-globin) (Hb F Ggamma) (Hemoglobin gamma-2 chain) (Hemoglobin gamma-G chain)	0.700767	---	---	---	---	---
ORF3A~P69892	ORF3A	P69892	HBG2	Hemoglobin subunit gamma-2 (Gamma-2-globin) (Hb F Ggamma) (Hemoglobin gamma-2 chain) (Hemoglobin gamma-G chain)	0.640406	---	---	---	---	---
ORF14~P69892	ORF14	P69892	HBG2	Hemoglobin subunit gamma-2 (Gamma-2-globin) (Hb F Ggamma) (Hemoglobin gamma-2 chain) (Hemoglobin gamma-G chain)	0.712523	---	---	---	---	---
N~Q86WU2	N	Q86WU2	LDHD	Probable D-lactate dehydrogenase, mitochondrial (DLD) (Lactate dehydrogenase D) (EC 1.1.2.4)	0.716558	---	---	---	---	---
S~Q86WU2	S	Q86WU2	LDHD	Probable D-lactate dehydrogenase, mitochondrial (DLD) (Lactate dehydrogenase D) (EC 1.1.2.4)	0.631048	---	---	---	---	---
NSP12~Q86WU2	NSP12	Q86WU2	LDHD	Probable D-lactate dehydrogenase, mitochondrial (DLD) (Lactate dehydrogenase D) (EC 1.1.2.4)	0.806806	---	---	---	---	---
NSP2~Q86WU2	NSP2	Q86WU2	LDHD	Probable D-lactate dehydrogenase, mitochondrial (DLD) (Lactate dehydrogenase D) (EC 1.1.2.4)	0.756837	---	---	---	---	---
NSP5~Q86WU2	NSP5	Q86WU2	LDHD	Probable D-lactate dehydrogenase, mitochondrial (DLD) (Lactate dehydrogenase D) (EC 1.1.2.4)	0.739345	---	---	---	---	---
NSP16~Q86WU2	NSP16	Q86WU2	LDHD	Probable D-lactate dehydrogenase, mitochondrial (DLD) (Lactate dehydrogenase D) (EC 1.1.2.4)	0.716717	---	---	---	---	---
ORF3A~Q86WU2	ORF3A	Q86WU2	LDHD	Probable D-lactate dehydrogenase, mitochondrial (DLD) (Lactate dehydrogenase D) (EC 1.1.2.4)	0.656103	---	---	---	---	---
ORF14~Q86WU2	ORF14	Q86WU2	LDHD	Probable D-lactate dehydrogenase, mitochondrial (DLD) (Lactate dehydrogenase D) (EC 1.1.2.4)	0.732974	---	---	---	---	---
N~O75964	N	O75964	ATP5MG	ATP synthase subunit g, mitochondrial (ATPase subunit g) (ATP synthase membrane subunit g)	0.629195	---	---	---	---	---
NSP12~O75964	NSP12	O75964	ATP5MG	ATP synthase subunit g, mitochondrial (ATPase subunit g) (ATP synthase membrane subunit g)	0.766563	---	---	---	---	---
NSP2~O75964	NSP2	O75964	ATP5MG	ATP synthase subunit g, mitochondrial (ATPase subunit g) (ATP synthase membrane subunit g)	0.759454	---	---	---	---	---
NSP5~O75964	NSP5	O75964	ATP5MG	ATP synthase subunit g, mitochondrial (ATPase subunit g) (ATP synthase membrane subunit g)	0.677678	---	---	---	---	---
NSP16~O75964	NSP16	O75964	ATP5MG	ATP synthase subunit g, mitochondrial (ATPase subunit g) (ATP synthase membrane subunit g)	0.64947	---	---	---	---	---
ORF14~O75964	ORF14	O75964	ATP5MG	ATP synthase subunit g, mitochondrial (ATPase subunit g) (ATP synthase membrane subunit g)	0.661117	---	---	---	---	---
N~Q02978	N	Q02978	SLC25A11	Mitochondrial 2-oxoglutarate/malate carrier protein (OGCP) (Solute carrier family 25 member 11)	0.642532	---	---	---	---	---
NSP12~Q02978	NSP12	Q02978	SLC25A11	Mitochondrial 2-oxoglutarate/malate carrier protein (OGCP) (Solute carrier family 25 member 11)	0.776063	---	---	---	---	---
NSP2~Q02978	NSP2	Q02978	SLC25A11	Mitochondrial 2-oxoglutarate/malate carrier protein (OGCP) (Solute carrier family 25 member 11)	0.767467	---	---	---	---	---
NSP5~Q02978	NSP5	Q02978	SLC25A11	Mitochondrial 2-oxoglutarate/malate carrier protein (OGCP) (Solute carrier family 25 member 11)	0.682794	---	---	---	---	---
NSP16~Q02978	NSP16	Q02978	SLC25A11	Mitochondrial 2-oxoglutarate/malate carrier protein (OGCP) (Solute carrier family 25 member 11)	0.694089	---	---	---	---	---
ORF3A~Q02978	ORF3A	Q02978	SLC25A11	Mitochondrial 2-oxoglutarate/malate carrier protein (OGCP) (Solute carrier family 25 member 11)	0.60169	---	---	---	---	---
ORF14~Q02978	ORF14	Q02978	SLC25A11	Mitochondrial 2-oxoglutarate/malate carrier protein (OGCP) (Solute carrier family 25 member 11)	0.678984	---	---	---	---	---
N~Q9BZG1	N	Q9BZG1	RAB34	Ras-related protein Rab-34 (Ras-related protein Rab-39) (Ras-related protein Rah)	0.726142	---	---	---	---	Y
S~Q9BZG1	S	Q9BZG1	RAB34	Ras-related protein Rab-34 (Ras-related protein Rab-39) (Ras-related protein Rah)	0.615402	---	---	---	---	---
NSP12~Q9BZG1	NSP12	Q9BZG1	RAB34	Ras-related protein Rab-34 (Ras-related protein Rab-39) (Ras-related protein Rah)	0.818367	---	---	---	---	---
NSP2~Q9BZG1	NSP2	Q9BZG1	RAB34	Ras-related protein Rab-34 (Ras-related protein Rab-39) (Ras-related protein Rah)	0.775196	---	---	---	---	---
NSP5~Q9BZG1	NSP5	Q9BZG1	RAB34	Ras-related protein Rab-34 (Ras-related protein Rab-39) (Ras-related protein Rah)	0.728414	---	---	---	---	---
NSP16~Q9BZG1	NSP16	Q9BZG1	RAB34	Ras-related protein Rab-34 (Ras-related protein Rab-39) (Ras-related protein Rah)	0.708264	---	---	---	---	Y
ORF3A~Q9BZG1	ORF3A	Q9BZG1	RAB34	Ras-related protein Rab-34 (Ras-related protein Rab-39) (Ras-related protein Rah)	0.656882	---	---	Y	---	---
ORF14~Q9BZG1	ORF14	Q9BZG1	RAB34	Ras-related protein Rab-34 (Ras-related protein Rab-39) (Ras-related protein Rah)	0.727941	---	---	---	---	---
N~P12882	N	P12882	MYH1	Myosin-1 (Myosin heavy chain 1) (Myosin heavy chain 2x) (MyHC-2x) (Myosin heavy chain IIx/d) (MyHC-IIx/d) (Myosin heavy chain, skeletal muscle, adult 1)	0.709089	---	---	---	---	---
S~P12882	S	P12882	MYH1	Myosin-1 (Myosin heavy chain 1) (Myosin heavy chain 2x) (MyHC-2x) (Myosin heavy chain IIx/d) (MyHC-IIx/d) (Myosin heavy chain, skeletal muscle, adult 1)	0.625922	---	---	---	---	---
NSP12~P12882	NSP12	P12882	MYH1	Myosin-1 (Myosin heavy chain 1) (Myosin heavy chain 2x) (MyHC-2x) (Myosin heavy chain IIx/d) (MyHC-IIx/d) (Myosin heavy chain, skeletal muscle, adult 1)	0.828438	---	---	---	---	---
NSP5~P12882	NSP5	P12882	MYH1	Myosin-1 (Myosin heavy chain 1) (Myosin heavy chain 2x) (MyHC-2x) (Myosin heavy chain IIx/d) (MyHC-IIx/d) (Myosin heavy chain, skeletal muscle, adult 1)	0.729964	---	---	---	---	---
NSP16~P12882	NSP16	P12882	MYH1	Myosin-1 (Myosin heavy chain 1) (Myosin heavy chain 2x) (MyHC-2x) (Myosin heavy chain IIx/d) (MyHC-IIx/d) (Myosin heavy chain, skeletal muscle, adult 1)	0.734714	---	---	---	---	---
ORF3A~P12882	ORF3A	P12882	MYH1	Myosin-1 (Myosin heavy chain 1) (Myosin heavy chain 2x) (MyHC-2x) (Myosin heavy chain IIx/d) (MyHC-IIx/d) (Myosin heavy chain, skeletal muscle, adult 1)	0.663663	---	---	---	---	---
ORF3B~P12882	ORF3B	P12882	MYH1	Myosin-1 (Myosin heavy chain 1) (Myosin heavy chain 2x) (MyHC-2x) (Myosin heavy chain IIx/d) (MyHC-IIx/d) (Myosin heavy chain, skeletal muscle, adult 1)	0.604406	---	---	---	---	---
ORF14~P12882	ORF14	P12882	MYH1	Myosin-1 (Myosin heavy chain 1) (Myosin heavy chain 2x) (MyHC-2x) (Myosin heavy chain IIx/d) (MyHC-IIx/d) (Myosin heavy chain, skeletal muscle, adult 1)	0.704053	---	---	---	---	Y
N~Q9UHP6	N	Q9UHP6	RSPH14	Radial spoke head 14 homolog (Rhabdoid tumor deletion region protein 1)	0.722999	---	---	---	---	---
S~Q9UHP6	S	Q9UHP6	RSPH14	Radial spoke head 14 homolog (Rhabdoid tumor deletion region protein 1)	0.607622	---	---	---	---	---
NSP12~Q9UHP6	NSP12	Q9UHP6	RSPH14	Radial spoke head 14 homolog (Rhabdoid tumor deletion region protein 1)	0.807879	---	---	---	---	---
NSP2~Q9UHP6	NSP2	Q9UHP6	RSPH14	Radial spoke head 14 homolog (Rhabdoid tumor deletion region protein 1)	0.758354	---	---	---	---	---
NSP5~Q9UHP6	NSP5	Q9UHP6	RSPH14	Radial spoke head 14 homolog (Rhabdoid tumor deletion region protein 1)	0.734719	---	---	---	---	Y
NSP16~Q9UHP6	NSP16	Q9UHP6	RSPH14	Radial spoke head 14 homolog (Rhabdoid tumor deletion region protein 1)	0.664934	---	---	---	---	---
ORF3A~Q9UHP6	ORF3A	Q9UHP6	RSPH14	Radial spoke head 14 homolog (Rhabdoid tumor deletion region protein 1)	0.642931	---	---	---	---	Y
ORF7B~Q9UHP6	ORF7B	Q9UHP6	RSPH14	Radial spoke head 14 homolog (Rhabdoid tumor deletion region protein 1)	0.613103	---	---	---	---	Y
ORF14~Q9UHP6	ORF14	Q9UHP6	RSPH14	Radial spoke head 14 homolog (Rhabdoid tumor deletion region protein 1)	0.715772	---	---	---	---	Y
N~Q7Z6G3	N	Q7Z6G3	NECAB2	N-terminal EF-hand calcium-binding protein 2 (EF-hand calcium-binding protein 2) (Neuronal calcium-binding protein 2) (Synaptotagmin-interacting protein 2) (Stip-2)	0.753268	---	---	---	---	---
S~Q7Z6G3	S	Q7Z6G3	NECAB2	N-terminal EF-hand calcium-binding protein 2 (EF-hand calcium-binding protein 2) (Neuronal calcium-binding protein 2) (Synaptotagmin-interacting protein 2) (Stip-2)	0.656448	---	---	---	---	---
NSP12~Q7Z6G3	NSP12	Q7Z6G3	NECAB2	N-terminal EF-hand calcium-binding protein 2 (EF-hand calcium-binding protein 2) (Neuronal calcium-binding protein 2) (Synaptotagmin-interacting protein 2) (Stip-2)	0.820667	---	---	---	---	---
NSP2~Q7Z6G3	NSP2	Q7Z6G3	NECAB2	N-terminal EF-hand calcium-binding protein 2 (EF-hand calcium-binding protein 2) (Neuronal calcium-binding protein 2) (Synaptotagmin-interacting protein 2) (Stip-2)	0.785372	---	---	---	---	Y
NSP5~Q7Z6G3	NSP5	Q7Z6G3	NECAB2	N-terminal EF-hand calcium-binding protein 2 (EF-hand calcium-binding protein 2) (Neuronal calcium-binding protein 2) (Synaptotagmin-interacting protein 2) (Stip-2)	0.747124	---	---	---	---	---
NSP16~Q7Z6G3	NSP16	Q7Z6G3	NECAB2	N-terminal EF-hand calcium-binding protein 2 (EF-hand calcium-binding protein 2) (Neuronal calcium-binding protein 2) (Synaptotagmin-interacting protein 2) (Stip-2)	0.732737	---	---	---	---	Y
ORF3A~Q7Z6G3	ORF3A	Q7Z6G3	NECAB2	N-terminal EF-hand calcium-binding protein 2 (EF-hand calcium-binding protein 2) (Neuronal calcium-binding protein 2) (Synaptotagmin-interacting protein 2) (Stip-2)	0.668311	---	---	---	---	Y
ORF14~Q7Z6G3	ORF14	Q7Z6G3	NECAB2	N-terminal EF-hand calcium-binding protein 2 (EF-hand calcium-binding protein 2) (Neuronal calcium-binding protein 2) (Synaptotagmin-interacting protein 2) (Stip-2)	0.74755	---	---	---	Y	Y
N~P35222	N	P35222	CTNNB1	Catenin beta-1 (Beta-catenin)	0.738293	---	---	---	Y	Y
S~P35222	S	P35222	CTNNB1	Catenin beta-1 (Beta-catenin)	0.619478	---	---	---	Y	---
NSP12~P35222	NSP12	P35222	CTNNB1	Catenin beta-1 (Beta-catenin)	0.814084	---	---	---	Y	---
NSP2~P35222	NSP2	P35222	CTNNB1	Catenin beta-1 (Beta-catenin)	0.753108	---	---	---	Y	---
NSP5~P35222	NSP5	P35222	CTNNB1	Catenin beta-1 (Beta-catenin)	0.739734	---	---	---	Y	---
NSP16~P35222	NSP16	P35222	CTNNB1	Catenin beta-1 (Beta-catenin)	0.702322	---	---	Y	Y	---
ORF3A~P35222	ORF3A	P35222	CTNNB1	Catenin beta-1 (Beta-catenin)	0.64493	---	---	---	Y	---
ORF14~P35222	ORF14	P35222	CTNNB1	Catenin beta-1 (Beta-catenin)	0.72947	---	---	---	---	---
N~Q92806	N	Q92806	KCNJ9	G protein-activated inward rectifier potassium channel 3 (GIRK-3) (Inward rectifier K(+) channel Kir3.3) (Potassium channel, inwardly rectifying subfamily J member 9)	0.726211	---	---	---	---	---
S~Q92806	S	Q92806	KCNJ9	G protein-activated inward rectifier potassium channel 3 (GIRK-3) (Inward rectifier K(+) channel Kir3.3) (Potassium channel, inwardly rectifying subfamily J member 9)	0.607952	---	---	---	---	---
NSP12~Q92806	NSP12	Q92806	KCNJ9	G protein-activated inward rectifier potassium channel 3 (GIRK-3) (Inward rectifier K(+) channel Kir3.3) (Potassium channel, inwardly rectifying subfamily J member 9)	0.801983	---	---	---	---	---
NSP2~Q92806	NSP2	Q92806	KCNJ9	G protein-activated inward rectifier potassium channel 3 (GIRK-3) (Inward rectifier K(+) channel Kir3.3) (Potassium channel, inwardly rectifying subfamily J member 9)	0.805739	---	---	---	---	---
NSP5~Q92806	NSP5	Q92806	KCNJ9	G protein-activated inward rectifier potassium channel 3 (GIRK-3) (Inward rectifier K(+) channel Kir3.3) (Potassium channel, inwardly rectifying subfamily J member 9)	0.723144	---	---	---	---	---
NSP16~Q92806	NSP16	Q92806	KCNJ9	G protein-activated inward rectifier potassium channel 3 (GIRK-3) (Inward rectifier K(+) channel Kir3.3) (Potassium channel, inwardly rectifying subfamily J member 9)	0.730941	---	---	---	---	---
ORF3A~Q92806	ORF3A	Q92806	KCNJ9	G protein-activated inward rectifier potassium channel 3 (GIRK-3) (Inward rectifier K(+) channel Kir3.3) (Potassium channel, inwardly rectifying subfamily J member 9)	0.62485	---	---	---	---	---
ORF14~Q92806	ORF14	Q92806	KCNJ9	G protein-activated inward rectifier potassium channel 3 (GIRK-3) (Inward rectifier K(+) channel Kir3.3) (Potassium channel, inwardly rectifying subfamily J member 9)	0.738821	---	---	---	---	---
N~Q96TA2	N	Q96TA2	YME1L1	ATP-dependent zinc metalloprotease YME1L1 (EC 3.4.24.-) (ATP-dependent metalloprotease FtsH1) (Meg-4) (Presenilin-associated metalloprotease) (PAMP) (YME1-like protein 1)	0.717999	---	---	---	---	---
S~Q96TA2	S	Q96TA2	YME1L1	ATP-dependent zinc metalloprotease YME1L1 (EC 3.4.24.-) (ATP-dependent metalloprotease FtsH1) (Meg-4) (Presenilin-associated metalloprotease) (PAMP) (YME1-like protein 1)	0.611815	---	---	---	---	---
NSP12~Q96TA2	NSP12	Q96TA2	YME1L1	ATP-dependent zinc metalloprotease YME1L1 (EC 3.4.24.-) (ATP-dependent metalloprotease FtsH1) (Meg-4) (Presenilin-associated metalloprotease) (PAMP) (YME1-like protein 1)	0.804955	---	---	---	---	---
NSP2~Q96TA2	NSP2	Q96TA2	YME1L1	ATP-dependent zinc metalloprotease YME1L1 (EC 3.4.24.-) (ATP-dependent metalloprotease FtsH1) (Meg-4) (Presenilin-associated metalloprotease) (PAMP) (YME1-like protein 1)	0.752501	---	---	---	---	---
NSP5~Q96TA2	NSP5	Q96TA2	YME1L1	ATP-dependent zinc metalloprotease YME1L1 (EC 3.4.24.-) (ATP-dependent metalloprotease FtsH1) (Meg-4) (Presenilin-associated metalloprotease) (PAMP) (YME1-like protein 1)	0.719737	---	---	---	---	---
NSP16~Q96TA2	NSP16	Q96TA2	YME1L1	ATP-dependent zinc metalloprotease YME1L1 (EC 3.4.24.-) (ATP-dependent metalloprotease FtsH1) (Meg-4) (Presenilin-associated metalloprotease) (PAMP) (YME1-like protein 1)	0.683599	---	---	---	---	---
ORF3A~Q96TA2	ORF3A	Q96TA2	YME1L1	ATP-dependent zinc metalloprotease YME1L1 (EC 3.4.24.-) (ATP-dependent metalloprotease FtsH1) (Meg-4) (Presenilin-associated metalloprotease) (PAMP) (YME1-like protein 1)	0.655323	---	---	---	---	---
ORF14~Q96TA2	ORF14	Q96TA2	YME1L1	ATP-dependent zinc metalloprotease YME1L1 (EC 3.4.24.-) (ATP-dependent metalloprotease FtsH1) (Meg-4) (Presenilin-associated metalloprotease) (PAMP) (YME1-like protein 1)	0.689099	---	---	---	Y	---
N~P84085	N	P84085	ARF5	ADP-ribosylation factor 5	0.714735	---	---	---	Y	Y
S~P84085	S	P84085	ARF5	ADP-ribosylation factor 5	0.612654	---	---	---	Y	---
NSP12~P84085	NSP12	P84085	ARF5	ADP-ribosylation factor 5	0.793023	Y	0.616794	---	Y	---
NSP2~P84085	NSP2	P84085	ARF5	ADP-ribosylation factor 5	0.785178	---	---	---	Y	---
NSP5~P84085	NSP5	P84085	ARF5	ADP-ribosylation factor 5	0.721402	Y	0.589808	---	Y	---
NSP16~P84085	NSP16	P84085	ARF5	ADP-ribosylation factor 5	0.713152	---	---	---	Y	---
ORF3A~P84085	ORF3A	P84085	ARF5	ADP-ribosylation factor 5	0.626974	Y	0.792475	Y	Y	---
ORF14~P84085	ORF14	P84085	ARF5	ADP-ribosylation factor 5	0.7336	---	---	---	---	---
N~P15311	N	P15311	EZR	Ezrin (Cytovillin) (Villin-2) (p81)	0.692206	Y	0.619243	---	---	---
S~P15311	S	P15311	EZR	Ezrin (Cytovillin) (Villin-2) (p81)	0.623806	---	---	Y	---	---
NSP12~P15311	NSP12	P15311	EZR	Ezrin (Cytovillin) (Villin-2) (p81)	0.808097	---	---	---	---	---
NSP2~P15311	NSP2	P15311	EZR	Ezrin (Cytovillin) (Villin-2) (p81)	0.628506	---	---	---	---	---
NSP5~P15311	NSP5	P15311	EZR	Ezrin (Cytovillin) (Villin-2) (p81)	0.727786	---	---	---	---	---
NSP16~P15311	NSP16	P15311	EZR	Ezrin (Cytovillin) (Villin-2) (p81)	0.737853	---	---	---	---	---
ORF3A~P15311	ORF3A	P15311	EZR	Ezrin (Cytovillin) (Villin-2) (p81)	0.68515	---	---	Y	---	---
ORF14~P15311	ORF14	P15311	EZR	Ezrin (Cytovillin) (Villin-2) (p81)	0.705129	---	---	---	---	---
N~P48735	N	P48735	IDH2	Isocitrate dehydrogenase [NADP], mitochondrial (IDH) (EC 1.1.1.42) (ICD-M) (IDP) (NADP(+)-specific ICDH) (Oxalosuccinate decarboxylase)	0.689147	---	---	---	---	---
NSP12~P48735	NSP12	P48735	IDH2	Isocitrate dehydrogenase [NADP], mitochondrial (IDH) (EC 1.1.1.42) (ICD-M) (IDP) (NADP(+)-specific ICDH) (Oxalosuccinate decarboxylase)	0.797487	---	---	---	---	---
NSP2~P48735	NSP2	P48735	IDH2	Isocitrate dehydrogenase [NADP], mitochondrial (IDH) (EC 1.1.1.42) (ICD-M) (IDP) (NADP(+)-specific ICDH) (Oxalosuccinate decarboxylase)	0.758552	---	---	---	---	---
NSP5~P48735	NSP5	P48735	IDH2	Isocitrate dehydrogenase [NADP], mitochondrial (IDH) (EC 1.1.1.42) (ICD-M) (IDP) (NADP(+)-specific ICDH) (Oxalosuccinate decarboxylase)	0.710365	---	---	---	---	---
NSP16~P48735	NSP16	P48735	IDH2	Isocitrate dehydrogenase [NADP], mitochondrial (IDH) (EC 1.1.1.42) (ICD-M) (IDP) (NADP(+)-specific ICDH) (Oxalosuccinate decarboxylase)	0.6994	---	---	---	---	---
ORF3A~P48735	ORF3A	P48735	IDH2	Isocitrate dehydrogenase [NADP], mitochondrial (IDH) (EC 1.1.1.42) (ICD-M) (IDP) (NADP(+)-specific ICDH) (Oxalosuccinate decarboxylase)	0.646196	---	---	---	---	---
ORF14~P48735	ORF14	P48735	IDH2	Isocitrate dehydrogenase [NADP], mitochondrial (IDH) (EC 1.1.1.42) (ICD-M) (IDP) (NADP(+)-specific ICDH) (Oxalosuccinate decarboxylase)	0.713473	---	---	---	Y	---
N~Q8N5D0	N	Q8N5D0	WDTC1	WD and tetratricopeptide repeats protein 1	0.757041	---	---	---	Y	---
S~Q8N5D0	S	Q8N5D0	WDTC1	WD and tetratricopeptide repeats protein 1	0.648482	---	---	---	Y	---
NSP12~Q8N5D0	NSP12	Q8N5D0	WDTC1	WD and tetratricopeptide repeats protein 1	0.818901	---	---	Y	Y	---
NSP2~Q8N5D0	NSP2	Q8N5D0	WDTC1	WD and tetratricopeptide repeats protein 1	0.726599	---	---	---	Y	---
NSP5~Q8N5D0	NSP5	Q8N5D0	WDTC1	WD and tetratricopeptide repeats protein 1	0.731294	---	---	---	Y	---
NSP16~Q8N5D0	NSP16	Q8N5D0	WDTC1	WD and tetratricopeptide repeats protein 1	0.733296	---	---	---	Y	---
ORF3A~Q8N5D0	ORF3A	Q8N5D0	WDTC1	WD and tetratricopeptide repeats protein 1	0.668571	---	---	---	Y	---
ORF14~Q8N5D0	ORF14	Q8N5D0	WDTC1	WD and tetratricopeptide repeats protein 1	0.717204	---	---	---	---	---
N~Q5JTZ9	N	Q5JTZ9	AARS2	Alanine--tRNA ligase, mitochondrial (EC 6.1.1.7) (Alanyl-tRNA synthetase) (AlaRS)	0.687364	Y	0.522164	---	---	---
S~Q5JTZ9	S	Q5JTZ9	AARS2	Alanine--tRNA ligase, mitochondrial (EC 6.1.1.7) (Alanyl-tRNA synthetase) (AlaRS)	0.615025	---	---	---	---	---
NSP12~Q5JTZ9	NSP12	Q5JTZ9	AARS2	Alanine--tRNA ligase, mitochondrial (EC 6.1.1.7) (Alanyl-tRNA synthetase) (AlaRS)	0.807353	---	---	---	---	---
NSP2~Q5JTZ9	NSP2	Q5JTZ9	AARS2	Alanine--tRNA ligase, mitochondrial (EC 6.1.1.7) (Alanyl-tRNA synthetase) (AlaRS)	0.755677	---	---	---	---	Y
NSP5~Q5JTZ9	NSP5	Q5JTZ9	AARS2	Alanine--tRNA ligase, mitochondrial (EC 6.1.1.7) (Alanyl-tRNA synthetase) (AlaRS)	0.747864	---	---	---	---	Y
NSP16~Q5JTZ9	NSP16	Q5JTZ9	AARS2	Alanine--tRNA ligase, mitochondrial (EC 6.1.1.7) (Alanyl-tRNA synthetase) (AlaRS)	0.727073	---	---	---	---	---
ORF3A~Q5JTZ9	ORF3A	Q5JTZ9	AARS2	Alanine--tRNA ligase, mitochondrial (EC 6.1.1.7) (Alanyl-tRNA synthetase) (AlaRS)	0.663004	---	---	---	---	---
ORF14~Q5JTZ9	ORF14	Q5JTZ9	AARS2	Alanine--tRNA ligase, mitochondrial (EC 6.1.1.7) (Alanyl-tRNA synthetase) (AlaRS)	0.742141	---	---	---	---	Y
N~Q06609	N	Q06609	RAD51	DNA repair protein RAD51 homolog 1 (HsRAD51) (hRAD51) (RAD51 homolog A)	0.705404	---	---	---	---	Y
S~Q06609	S	Q06609	RAD51	DNA repair protein RAD51 homolog 1 (HsRAD51) (hRAD51) (RAD51 homolog A)	0.613487	---	---	---	---	Y
NSP12~Q06609	NSP12	Q06609	RAD51	DNA repair protein RAD51 homolog 1 (HsRAD51) (hRAD51) (RAD51 homolog A)	0.80397	---	---	---	---	Y
NSP2~Q06609	NSP2	Q06609	RAD51	DNA repair protein RAD51 homolog 1 (HsRAD51) (hRAD51) (RAD51 homolog A)	0.726628	---	---	---	---	---
NSP5~Q06609	NSP5	Q06609	RAD51	DNA repair protein RAD51 homolog 1 (HsRAD51) (hRAD51) (RAD51 homolog A)	0.727624	---	---	---	---	---
NSP16~Q06609	NSP16	Q06609	RAD51	DNA repair protein RAD51 homolog 1 (HsRAD51) (hRAD51) (RAD51 homolog A)	0.702245	---	---	---	---	Y
ORF3A~Q06609	ORF3A	Q06609	RAD51	DNA repair protein RAD51 homolog 1 (HsRAD51) (hRAD51) (RAD51 homolog A)	0.641826	---	---	---	---	Y
ORF14~Q06609	ORF14	Q06609	RAD51	DNA repair protein RAD51 homolog 1 (HsRAD51) (hRAD51) (RAD51 homolog A)	0.71972	---	---	---	---	Y
N~Q9UKU7	N	Q9UKU7	ACAD8	Isobutyryl-CoA dehydrogenase, mitochondrial (IBDH) (EC 1.3.8.-) (Activator-recruited cofactor 42 kDa component) (ARC42) (Acyl-CoA dehydrogenase family member 8) (ACAD-8)	0.70277	---	---	---	---	Y
S~Q9UKU7	S	Q9UKU7	ACAD8	Isobutyryl-CoA dehydrogenase, mitochondrial (IBDH) (EC 1.3.8.-) (Activator-recruited cofactor 42 kDa component) (ARC42) (Acyl-CoA dehydrogenase family member 8) (ACAD-8)	0.628539	---	---	---	---	Y
NSP12~Q9UKU7	NSP12	Q9UKU7	ACAD8	Isobutyryl-CoA dehydrogenase, mitochondrial (IBDH) (EC 1.3.8.-) (Activator-recruited cofactor 42 kDa component) (ARC42) (Acyl-CoA dehydrogenase family member 8) (ACAD-8)	0.809481	---	---	---	---	Y
NSP2~Q9UKU7	NSP2	Q9UKU7	ACAD8	Isobutyryl-CoA dehydrogenase, mitochondrial (IBDH) (EC 1.3.8.-) (Activator-recruited cofactor 42 kDa component) (ARC42) (Acyl-CoA dehydrogenase family member 8) (ACAD-8)	0.774331	---	---	---	---	Y
NSP5~Q9UKU7	NSP5	Q9UKU7	ACAD8	Isobutyryl-CoA dehydrogenase, mitochondrial (IBDH) (EC 1.3.8.-) (Activator-recruited cofactor 42 kDa component) (ARC42) (Acyl-CoA dehydrogenase family member 8) (ACAD-8)	0.723411	---	---	---	---	---
NSP16~Q9UKU7	NSP16	Q9UKU7	ACAD8	Isobutyryl-CoA dehydrogenase, mitochondrial (IBDH) (EC 1.3.8.-) (Activator-recruited cofactor 42 kDa component) (ARC42) (Acyl-CoA dehydrogenase family member 8) (ACAD-8)	0.714611	---	---	---	---	Y
ORF3A~Q9UKU7	ORF3A	Q9UKU7	ACAD8	Isobutyryl-CoA dehydrogenase, mitochondrial (IBDH) (EC 1.3.8.-) (Activator-recruited cofactor 42 kDa component) (ARC42) (Acyl-CoA dehydrogenase family member 8) (ACAD-8)	0.664803	---	---	---	---	---
ORF14~Q9UKU7	ORF14	Q9UKU7	ACAD8	Isobutyryl-CoA dehydrogenase, mitochondrial (IBDH) (EC 1.3.8.-) (Activator-recruited cofactor 42 kDa component) (ARC42) (Acyl-CoA dehydrogenase family member 8) (ACAD-8)	0.708902	---	---	---	---	Y
N~Q14254	N	Q14254	FLOT2	Flotillin-2 (Epidermal surface antigen) (ESA) (Membrane component chromosome 17 surface marker 1)	0.727009	---	---	---	---	Y
S~Q14254	S	Q14254	FLOT2	Flotillin-2 (Epidermal surface antigen) (ESA) (Membrane component chromosome 17 surface marker 1)	0.624339	---	---	Y	---	Y
NSP12~Q14254	NSP12	Q14254	FLOT2	Flotillin-2 (Epidermal surface antigen) (ESA) (Membrane component chromosome 17 surface marker 1)	0.803027	---	---	---	---	Y
NSP2~Q14254	NSP2	Q14254	FLOT2	Flotillin-2 (Epidermal surface antigen) (ESA) (Membrane component chromosome 17 surface marker 1)	0.71469	---	---	Y	---	---
NSP5~Q14254	NSP5	Q14254	FLOT2	Flotillin-2 (Epidermal surface antigen) (ESA) (Membrane component chromosome 17 surface marker 1)	0.715832	---	---	---	---	---
NSP16~Q14254	NSP16	Q14254	FLOT2	Flotillin-2 (Epidermal surface antigen) (ESA) (Membrane component chromosome 17 surface marker 1)	0.690915	---	---	---	---	---
ORF3A~Q14254	ORF3A	Q14254	FLOT2	Flotillin-2 (Epidermal surface antigen) (ESA) (Membrane component chromosome 17 surface marker 1)	0.659031	Y	0.629607	Y	---	Y
ORF14~Q14254	ORF14	Q14254	FLOT2	Flotillin-2 (Epidermal surface antigen) (ESA) (Membrane component chromosome 17 surface marker 1)	0.694166	---	---	---	---	Y
N~Q9NR46	N	Q9NR46	SH3GLB2	Endophilin-B2 (SH3 domain-containing GRB2-like protein B2)	0.747284	---	---	---	---	Y
S~Q9NR46	S	Q9NR46	SH3GLB2	Endophilin-B2 (SH3 domain-containing GRB2-like protein B2)	0.644618	---	---	---	---	---
NSP12~Q9NR46	NSP12	Q9NR46	SH3GLB2	Endophilin-B2 (SH3 domain-containing GRB2-like protein B2)	0.799659	---	---	---	---	---
NSP2~Q9NR46	NSP2	Q9NR46	SH3GLB2	Endophilin-B2 (SH3 domain-containing GRB2-like protein B2)	0.733508	---	---	---	---	---
NSP5~Q9NR46	NSP5	Q9NR46	SH3GLB2	Endophilin-B2 (SH3 domain-containing GRB2-like protein B2)	0.719257	---	---	---	---	---
NSP16~Q9NR46	NSP16	Q9NR46	SH3GLB2	Endophilin-B2 (SH3 domain-containing GRB2-like protein B2)	0.72725	---	---	---	---	---
ORF3A~Q9NR46	ORF3A	Q9NR46	SH3GLB2	Endophilin-B2 (SH3 domain-containing GRB2-like protein B2)	0.632284	---	---	---	---	---
ORF14~Q9NR46	ORF14	Q9NR46	SH3GLB2	Endophilin-B2 (SH3 domain-containing GRB2-like protein B2)	0.723066	---	---	---	---	---
N~P61018	N	P61018	RAB4B	Ras-related protein Rab-4B (EC 3.6.5.2)	0.734923	---	---	---	---	---
S~P61018	S	P61018	RAB4B	Ras-related protein Rab-4B (EC 3.6.5.2)	0.632065	---	---	---	---	---
NSP12~P61018	NSP12	P61018	RAB4B	Ras-related protein Rab-4B (EC 3.6.5.2)	0.804029	---	---	---	---	---
NSP2~P61018	NSP2	P61018	RAB4B	Ras-related protein Rab-4B (EC 3.6.5.2)	0.755704	---	---	---	---	Y
NSP5~P61018	NSP5	P61018	RAB4B	Ras-related protein Rab-4B (EC 3.6.5.2)	0.712584	---	---	---	---	Y
NSP16~P61018	NSP16	P61018	RAB4B	Ras-related protein Rab-4B (EC 3.6.5.2)	0.716955	---	---	---	---	---
ORF3A~P61018	ORF3A	P61018	RAB4B	Ras-related protein Rab-4B (EC 3.6.5.2)	0.644173	---	---	---	---	---
ORF14~P61018	ORF14	P61018	RAB4B	Ras-related protein Rab-4B (EC 3.6.5.2)	0.714332	---	---	---	---	---
N~Q99836	N	Q99836	MYD88	Myeloid differentiation primary response protein MyD88	0.748631	---	---	---	---	---
S~Q99836	S	Q99836	MYD88	Myeloid differentiation primary response protein MyD88	0.633755	---	---	---	---	---
NSP12~Q99836	NSP12	Q99836	MYD88	Myeloid differentiation primary response protein MyD88	0.805241	---	---	---	---	---
NSP2~Q99836	NSP2	Q99836	MYD88	Myeloid differentiation primary response protein MyD88	0.778408	---	---	---	---	---
NSP5~Q99836	NSP5	Q99836	MYD88	Myeloid differentiation primary response protein MyD88	0.724496	---	---	---	---	---
NSP16~Q99836	NSP16	Q99836	MYD88	Myeloid differentiation primary response protein MyD88	0.716249	---	---	---	---	Y
ORF3A~Q99836	ORF3A	Q99836	MYD88	Myeloid differentiation primary response protein MyD88	0.639279	---	---	---	---	---
ORF14~Q99836	ORF14	Q99836	MYD88	Myeloid differentiation primary response protein MyD88	0.726323	---	---	---	---	---
N~Q9Y223	N	Q9Y223	GNE	Bifunctional UDP-N-acetylglucosamine 2-epimerase/N-acetylmannosamine kinase (UDP-GlcNAc-2-epimerase/ManAc kinase) [Includes: UDP-N-acetylglucosamine 2-epimerase (hydrolyzing) (EC 3.2.1.183) (UDP-GlcNAc-2-epimerase) (Uridine diphosphate-N-acetylglucosamine-2-epimerase); N-acetylmannosamine kinase (EC 2.7.1.60) (ManAc kinase)]	0.72246	---	---	---	---	---
S~Q9Y223	S	Q9Y223	GNE	Bifunctional UDP-N-acetylglucosamine 2-epimerase/N-acetylmannosamine kinase (UDP-GlcNAc-2-epimerase/ManAc kinase) [Includes: UDP-N-acetylglucosamine 2-epimerase (hydrolyzing) (EC 3.2.1.183) (UDP-GlcNAc-2-epimerase) (Uridine diphosphate-N-acetylglucosamine-2-epimerase); N-acetylmannosamine kinase (EC 2.7.1.60) (ManAc kinase)]	0.618521	---	---	---	---	Y
NSP12~Q9Y223	NSP12	Q9Y223	GNE	Bifunctional UDP-N-acetylglucosamine 2-epimerase/N-acetylmannosamine kinase (UDP-GlcNAc-2-epimerase/ManAc kinase) [Includes: UDP-N-acetylglucosamine 2-epimerase (hydrolyzing) (EC 3.2.1.183) (UDP-GlcNAc-2-epimerase) (Uridine diphosphate-N-acetylglucosamine-2-epimerase); N-acetylmannosamine kinase (EC 2.7.1.60) (ManAc kinase)]	0.811186	---	---	---	---	---
NSP2~Q9Y223	NSP2	Q9Y223	GNE	Bifunctional UDP-N-acetylglucosamine 2-epimerase/N-acetylmannosamine kinase (UDP-GlcNAc-2-epimerase/ManAc kinase) [Includes: UDP-N-acetylglucosamine 2-epimerase (hydrolyzing) (EC 3.2.1.183) (UDP-GlcNAc-2-epimerase) (Uridine diphosphate-N-acetylglucosamine-2-epimerase); N-acetylmannosamine kinase (EC 2.7.1.60) (ManAc kinase)]	0.780813	---	---	---	---	---
NSP5~Q9Y223	NSP5	Q9Y223	GNE	Bifunctional UDP-N-acetylglucosamine 2-epimerase/N-acetylmannosamine kinase (UDP-GlcNAc-2-epimerase/ManAc kinase) [Includes: UDP-N-acetylglucosamine 2-epimerase (hydrolyzing) (EC 3.2.1.183) (UDP-GlcNAc-2-epimerase) (Uridine diphosphate-N-acetylglucosamine-2-epimerase); N-acetylmannosamine kinase (EC 2.7.1.60) (ManAc kinase)]	0.729023	---	---	---	---	---
NSP16~Q9Y223	NSP16	Q9Y223	GNE	Bifunctional UDP-N-acetylglucosamine 2-epimerase/N-acetylmannosamine kinase (UDP-GlcNAc-2-epimerase/ManAc kinase) [Includes: UDP-N-acetylglucosamine 2-epimerase (hydrolyzing) (EC 3.2.1.183) (UDP-GlcNAc-2-epimerase) (Uridine diphosphate-N-acetylglucosamine-2-epimerase); N-acetylmannosamine kinase (EC 2.7.1.60) (ManAc kinase)]	0.676081	---	---	---	---	---
ORF3A~Q9Y223	ORF3A	Q9Y223	GNE	Bifunctional UDP-N-acetylglucosamine 2-epimerase/N-acetylmannosamine kinase (UDP-GlcNAc-2-epimerase/ManAc kinase) [Includes: UDP-N-acetylglucosamine 2-epimerase (hydrolyzing) (EC 3.2.1.183) (UDP-GlcNAc-2-epimerase) (Uridine diphosphate-N-acetylglucosamine-2-epimerase); N-acetylmannosamine kinase (EC 2.7.1.60) (ManAc kinase)]	0.649114	---	---	---	---	---
ORF14~Q9Y223	ORF14	Q9Y223	GNE	Bifunctional UDP-N-acetylglucosamine 2-epimerase/N-acetylmannosamine kinase (UDP-GlcNAc-2-epimerase/ManAc kinase) [Includes: UDP-N-acetylglucosamine 2-epimerase (hydrolyzing) (EC 3.2.1.183) (UDP-GlcNAc-2-epimerase) (Uridine diphosphate-N-acetylglucosamine-2-epimerase); N-acetylmannosamine kinase (EC 2.7.1.60) (ManAc kinase)]	0.713477	---	---	---	---	---
N~Q9BW27	N	Q9BW27	NUP85	Nuclear pore complex protein Nup85 (85 kDa nucleoporin) (FROUNT) (Nucleoporin Nup75) (Nucleoporin Nup85) (Pericentrin-1)	0.651041	---	---	---	---	---
NSP12~Q9BW27	NSP12	Q9BW27	NUP85	Nuclear pore complex protein Nup85 (85 kDa nucleoporin) (FROUNT) (Nucleoporin Nup75) (Nucleoporin Nup85) (Pericentrin-1)	0.81073	---	---	---	---	---
NSP2~Q9BW27	NSP2	Q9BW27	NUP85	Nuclear pore complex protein Nup85 (85 kDa nucleoporin) (FROUNT) (Nucleoporin Nup75) (Nucleoporin Nup85) (Pericentrin-1)	0.800323	---	---	---	---	---
NSP5~Q9BW27	NSP5	Q9BW27	NUP85	Nuclear pore complex protein Nup85 (85 kDa nucleoporin) (FROUNT) (Nucleoporin Nup75) (Nucleoporin Nup85) (Pericentrin-1)	0.73888	---	---	---	---	---
NSP16~Q9BW27	NSP16	Q9BW27	NUP85	Nuclear pore complex protein Nup85 (85 kDa nucleoporin) (FROUNT) (Nucleoporin Nup75) (Nucleoporin Nup85) (Pericentrin-1)	0.695245	---	---	---	---	---
ORF3A~Q9BW27	ORF3A	Q9BW27	NUP85	Nuclear pore complex protein Nup85 (85 kDa nucleoporin) (FROUNT) (Nucleoporin Nup75) (Nucleoporin Nup85) (Pericentrin-1)	0.626512	---	---	---	---	---
ORF14~Q9BW27	ORF14	Q9BW27	NUP85	Nuclear pore complex protein Nup85 (85 kDa nucleoporin) (FROUNT) (Nucleoporin Nup75) (Nucleoporin Nup85) (Pericentrin-1)	0.726674	---	---	---	---	---
N~Q14203	N	Q14203	DCTN1	Dynactin subunit 1 (150 kDa dynein-associated polypeptide) (DAP-150) (DP-150) (p135) (p150-glued)	0.748651	---	---	---	---	---
S~Q14203	S	Q14203	DCTN1	Dynactin subunit 1 (150 kDa dynein-associated polypeptide) (DAP-150) (DP-150) (p135) (p150-glued)	0.646055	---	---	---	---	---
NSP12~Q14203	NSP12	Q14203	DCTN1	Dynactin subunit 1 (150 kDa dynein-associated polypeptide) (DAP-150) (DP-150) (p135) (p150-glued)	0.80807	---	---	---	---	---
NSP2~Q14203	NSP2	Q14203	DCTN1	Dynactin subunit 1 (150 kDa dynein-associated polypeptide) (DAP-150) (DP-150) (p135) (p150-glued)	0.632412	---	---	---	---	---
NSP5~Q14203	NSP5	Q14203	DCTN1	Dynactin subunit 1 (150 kDa dynein-associated polypeptide) (DAP-150) (DP-150) (p135) (p150-glued)	0.72797	---	---	---	---	---
NSP16~Q14203	NSP16	Q14203	DCTN1	Dynactin subunit 1 (150 kDa dynein-associated polypeptide) (DAP-150) (DP-150) (p135) (p150-glued)	0.724859	---	---	---	---	---
ORF3A~Q14203	ORF3A	Q14203	DCTN1	Dynactin subunit 1 (150 kDa dynein-associated polypeptide) (DAP-150) (DP-150) (p135) (p150-glued)	0.642881	---	---	---	---	---
ORF14~Q14203	ORF14	Q14203	DCTN1	Dynactin subunit 1 (150 kDa dynein-associated polypeptide) (DAP-150) (DP-150) (p135) (p150-glued)	0.700503	---	---	---	---	---
N~P38935	N	P38935	IGHMBP2	DNA-binding protein SMUBP-2 (EC 3.6.4.12) (EC 3.6.4.13) (ATP-dependent helicase IGHMBP2) (Glial factor 1) (GF-1) (Immunoglobulin mu-binding protein 2)	0.736415	---	---	Y	---	---
S~P38935	S	P38935	IGHMBP2	DNA-binding protein SMUBP-2 (EC 3.6.4.12) (EC 3.6.4.13) (ATP-dependent helicase IGHMBP2) (Glial factor 1) (GF-1) (Immunoglobulin mu-binding protein 2)	0.638034	---	---	---	---	---
[truncated: 25,539 more rows]

## Sheet: Table S5
Supplementary Table S5: Enrichment of SARS-CoV-2-human interacting factors with shared GO annotations/KEGG pathway terms using SARS-CoV-1 as training set (Related to Supplementary Fig. S1d)
[truncated: 626 more rows]

[truncated: 3 more sheets: Table S6, Table S7, Table S8]
